# Supplementary material for: KRT80 Promotes Lung Adenocarcinoma Progression and Serves as a Substrate for VCP
Source: J Cancer. 2024 Feb 25;15(8):2229–44. doi: 10.7150/jca.91753 (PMC10937267; doi:10.7150/jca.91753)
Supplement: Supplementary file 1 — Supplementary tables. [file jcav15p2229s1.zip]

Archive with 3 entries (3 files):
- Supplementary Table 2.xlsx
- Supplementary Table 3.xlsx
- Supplementary Table 1.xls
