# Supplementary material for: KRT80 Promotes Lung Adenocarcinoma Progression and Serves as a Substrate for VCP
Source: J Cancer. 2024 Feb 25;15(8):2229–44. doi: 10.7150/jca.91753 (PMC10937267; doi:10.7150/jca.91753)
Supplement: Supplementary file 1 — Supplementary tables. [file jcav15p2229s1.zip › Supplementary Table 2.xlsx]

## Sheet:  positive 
id	correlation_pearson	pvalue_pearson	padj_pearson	correlation_spearman	pvalue_spearman	padj_spearman	gene_name	gene_type
ENSG00000167767.14	1	0	0	1	0	0	KRT80	protein_coding
ENSG00000135480.16	0.562928	2.21662e-46	6.3995e-42	0.555319	0	0	KRT7	protein_coding
ENSG00000006327.14	0.544761	5.56092e-43	1.07031e-38	0.546767	0	0	TNFRSF12A	protein_coding
ENSG00000106683.15	0.533777	5.03542e-41	7.26876e-37	0.550338	0	0	LIMK1	protein_coding
ENSG00000086232.13	0.524362	2.10374e-39	2.42945e-35	0.552857	0	0	EIF2AK1	protein_coding
ENSG00000186174.12	0.523744	2.67671e-39	2.57593e-35	0.547694	0	0	BCL9L	protein_coding
ENSG00000141526.17	0.519293	1.49577e-38	1.23382e-34	0.545727	0	0	SLC16A3	protein_coding
ENSG00000147689.16	0.517344	3.15244e-38	2.27531e-34	0.501658	0	0	FAM83A	protein_coding
ENSG00000175315.3	0.51611	5.04045e-38	3.23378e-34	0.515263	0	0	CST6	protein_coding
ENSG00000115216.14	0.514227	1.02791e-37	5.93523e-34	0.556349	0	0	NRBP1	protein_coding
ENSG00000112033.14	0.512546	1.93528e-37	1.01586e-33	0.546657	0	0	PPARD	protein_coding
ENSG00000167977.9	0.509588	5.83959e-37	2.80986e-33	0.516452	0	0	KCTD5	protein_coding
ENSG00000108829.10	0.509338	6.40791e-37	2.84615e-33	0.518014	0	0	LRRC59	protein_coding
ENSG00000106636.9	0.503772	4.96475e-36	2.04764e-32	0.550642	0	0	YKT6	protein_coding
ENSG00000075624.17	0.499941	1.98846e-35	7.65437e-32	0.520994	0	0	ACTB	protein_coding
ENSG00000136238.18	0.497845	4.21674e-35	1.52174e-31	0.51682	0	0	RAC1	protein_coding
ENSG00000146535.14	0.497481	4.80334e-35	1.63147e-31	0.512528	0	0	GNA12	protein_coding
ENSG00000276023.5	0.494144	1.57057e-34	5.03814e-31	0.534574	0	0	DUSP14	protein_coding
ENSG00000146904.9	0.491012	4.71886e-34	1.43406e-30	0.517496	0	0	EPHA1	protein_coding
ENSG00000181588.16	0.489134	9.07625e-34	2.62036e-30	0.498601	0	0	MEX3D	protein_coding
ENSG00000153294.12	0.488627	1.08232e-33	2.89572e-30	0.512312	2.11294e-37	2.21825e-35	ADGRF4	protein_coding
ENSG00000115241.11	0.488572	1.1033e-33	2.89572e-30	0.53343	0	0	PPM1G	protein_coding
ENSG00000171345.13	0.488171	1.26766e-33	3.18244e-30	0.488465	0	0	KRT19	protein_coding
ENSG00000157954.15	0.486722	2.09059e-33	5.02971e-30	0.526618	0	0	WIPI2	protein_coding
ENSG00000147394.18	0.483792	5.70914e-33	1.31861e-29	0.47982	0	0	ZNF185	protein_coding
ENSG00000170027.7	0.48299	7.50402e-33	1.6665e-29	0.496755	0	0	YWHAG	protein_coding
ENSG00000166145.14	0.480067	2.01925e-32	4.31827e-29	0.477926	0	0	SPINT1	protein_coding
ENSG00000135956.9	0.478376	3.56516e-32	7.09849e-29	0.466368	0	0	TMEM127	protein_coding
ENSG00000062038.14	0.478241	3.72945e-32	7.17807e-29	0.482185	0	0	CDH3	protein_coding
ENSG00000087128.10	0.477467	4.83286e-32	9.00174e-29	0.504908	3.27949e-36	3.43046e-34	TMPRSS11E	protein_coding
ENSG00000204160.12	0.477229	5.23231e-32	9.44121e-29	0.501189	1.26792e-35	1.32389e-33	ZDHHC18	protein_coding
ENSG00000213699.9	0.476301	7.12872e-32	1.24733e-28	0.491867	0	0	SLC35F6	protein_coding
ENSG00000111057.11	0.475272	1.00368e-31	1.70452e-28	0.492159	0	0	KRT18	protein_coding
ENSG00000101421.4	0.474984	1.10414e-31	1.82155e-28	0.499431	0	0	CHMP4B	protein_coding
ENSG00000163798.13	0.474282	1.39339e-31	2.23488e-28	0.478505	0	0	SLC4A1AP	protein_coding
ENSG00000170421.12	0.473451	1.83284e-31	2.86027e-28	0.502828	0	0	KRT8	protein_coding
ENSG00000005001.10	0.473328	1.90877e-31	2.90038e-28	0.493199	0	0	PRSS22	protein_coding
ENSG00000068724.17	0.473153	2.02207e-31	2.99376e-28	0.480853	0	0	TTC7A	protein_coding
ENSG00000164818.16	0.471879	3.07445e-31	4.34544e-28	0.518841	1.77863e-38	1.87067e-36	DNAAF5	protein_coding
ENSG00000171621.14	0.471868	3.08556e-31	4.34544e-28	0.458682	0	0	SPSB1	protein_coding
ENSG00000092929.12	0.470892	4.24717e-31	5.83895e-28	0.464144	0	0	UNC13D	protein_coding
ENSG00000108883.13	0.469092	7.6397e-31	1.02587e-27	0.505264	0	0	EFTUD2	protein_coding
ENSG00000106263.18	0.468453	9.4014e-31	1.23374e-27	0.538433	0	0	EIF3B	protein_coding
ENSG00000148344.11	0.467582	1.24637e-30	1.59926e-27	0.470917	0	0	PTGES	protein_coding
ENSG00000088002.12	0.466575	1.72509e-30	2.16541e-27	0.465697	0	0	SULT2B1	protein_coding
ENSG00000143549.21	0.466308	1.88011e-30	2.30977e-27	0.484115	0	0	TPM3	protein_coding
ENSG00000158158.12	0.465839	2.18695e-30	2.63077e-27	0.46848	0	0	CNNM4	protein_coding
ENSG00000170442.12	0.465065	2.80354e-30	3.30365e-27	0.507483	1.27334e-36	1.33437e-34	KRT86	protein_coding
ENSG00000196141.14	0.463138	5.19227e-30	5.99614e-27	0.463855	4.12985e-30	4.24309e-28	SPATS2L	protein_coding
ENSG00000002834.18	0.463037	5.36222e-30	6.07098e-27	0.491243	0	0	LASP1	protein_coding
ENSG00000117394.24	0.46293	5.54842e-30	6.16098e-27	0.474639	0	0	SLC2A1	protein_coding
ENSG00000008323.15	0.461607	8.44869e-30	9.20445e-27	0.485349	3.35203e-33	3.47486e-31	PLEKHG6	protein_coding
ENSG00000173786.17	0.461404	9.01042e-30	9.63464e-27	0.481329	0	0	CNP	protein_coding
ENSG00000159461.15	0.461253	9.45212e-30	9.92318e-27	0.428827	0	0	AMFR	protein_coding
ENSG00000103005.12	0.461189	9.64465e-30	9.9445e-27	0.48488	0	0	USB1	protein_coding
ENSG00000145623.13	0.461052	1.00729e-29	1.02038e-26	0.478079	0	0	OSMR	protein_coding
ENSG00000135631.17	0.45999	1.40906e-29	1.40277e-26	0.461007	0	0	RAB11FIP5	protein_coding
ENSG00000133466.14	0.459534	1.62663e-29	1.59192e-26	0.480907	0	0	C1QTNF6	protein_coding
ENSG00000102100.16	0.459407	1.69303e-29	1.62929e-26	0.512502	0	0	SLC35A2	protein_coding
ENSG00000173218.15	0.458729	2.09512e-29	1.98319e-26	0.453986	0	0	VANGL1	protein_coding
ENSG00000006704.11	0.458355	2.35676e-29	2.19487e-26	0.472738	0	0	GTF2IRD1	protein_coding
ENSG00000182446.14	0.457033	3.5647e-29	3.26713e-26	0.476627	0	0	NPLOC4	protein_coding
ENSG00000129667.13	0.45619	4.63697e-29	4.18349e-26	0.475311	0	0	RHBDF2	protein_coding
ENSG00000168256.18	0.455694	5.41102e-29	4.80673e-26	0.49311	0	0	NKIRAS2	protein_coding
ENSG00000175376.9	0.455343	6.03441e-29	5.27928e-26	0.487259	1.73756e-33	1.81098e-31	EIF1AD	protein_coding
ENSG00000206053.13	0.454888	6.95036e-29	5.98986e-26	0.47001	0	0	JPT2	protein_coding
ENSG00000136240.10	0.454793	7.1586e-29	6.0786e-26	0.459849	0	0	KDELR2	protein_coding
ENSG00000184640.19	0.454075	8.93941e-29	7.48073e-26	0.460698	0	0	SEPTIN9	protein_coding
ENSG00000178397.13	0.45325	1.15358e-28	9.51551e-26	0.493876	0	0	FAM220A	protein_coding
ENSG00000167900.12	0.45262	1.4005e-28	1.12314e-25	0.492669	0	0	TK1	protein_coding
ENSG00000184292.7	0.452014	1.68747e-28	1.33474e-25	0.456532	0	0	TACSTD2	protein_coding
ENSG00000011426.11	0.451855	1.7722e-28	1.36438e-25	0.488578	0	0	ANLN	protein_coding
ENSG00000103855.18	0.451716	1.84916e-28	1.4049e-25	0.472992	0	0	CD276	protein_coding
ENSG00000058085.15	0.451267	2.12257e-28	1.59168e-25	0.451766	0	0	LAMC2	protein_coding
ENSG00000130202.10	0.450642	2.57035e-28	1.90275e-25	0.458746	0	0	NECTIN2	protein_coding
ENSG00000150991.15	0.450357	2.80435e-28	2.04969e-25	0.443726	0	0	UBC	protein_coding
ENSG00000131061.14	0.449969	3.1565e-28	2.27825e-25	0.468062	1.067e-30	1.10018e-28	ZNF341	protein_coding
ENSG00000116871.15	0.449494	3.64891e-28	2.54265e-25	0.443184	0	0	MAP7D1	protein_coding
ENSG00000086062.13	0.449466	3.67937e-28	2.54265e-25	0.425825	0	0	B4GALT1	protein_coding
ENSG00000167553.16	0.449449	3.69898e-28	2.54265e-25	0.480371	0	0	TUBA1C	protein_coding
ENSG00000185359.14	0.448229	5.35962e-28	3.64082e-25	0.480442	0	0	HGS	protein_coding
ENSG00000180198.16	0.447761	6.17792e-28	4.1479e-25	0.503679	0	0	RCC1	protein_coding
ENSG00000189143.9	0.447701	6.29034e-28	4.17484e-25	0.489466	0	0	CLDN4	protein_coding
ENSG00000075426.12	0.446854	8.12664e-28	5.33227e-25	0.406398	0	0	FOSL2	protein_coding
ENSG00000141696.13	0.446665	8.6032e-28	5.58155e-25	0.465089	0	0	P3H4	protein_coding
ENSG00000197712.12	0.445236	1.323e-27	8.48795e-25	0.434555	0	0	FAM114A1	protein_coding
ENSG00000105355.9	0.443551	2.19161e-27	1.39061e-24	0.465503	0	0	PLIN3	protein_coding
ENSG00000175294.6	0.442749	2.78456e-27	1.74765e-24	0.47538	9.68351e-32	1.00204e-29	CATSPER1	protein_coding
ENSG00000174243.10	0.441008	4.67021e-27	2.8996e-24	0.472499	0	0	DDX23	protein_coding
ENSG00000134287.10	0.440411	5.57294e-27	3.42327e-24	0.449859	0	0	ARF3	protein_coding
ENSG00000106682.15	0.44018	5.96682e-27	3.62663e-24	0.462393	0	0	EIF4H	protein_coding
ENSG00000175592.9	0.4401	6.10972e-27	3.67481e-24	0.451621	0	0	FOSL1	protein_coding
ENSG00000188157.15	0.439963	6.36194e-27	3.78706e-24	0.449031	0	0	AGRN	protein_coding
ENSG00000166908.18	0.4392	7.96656e-27	4.69385e-24	0.492764	0	0	PIP4K2C	protein_coding
ENSG00000171603.18	0.439151	8.08205e-27	4.71379e-24	0.450226	0	0	CLSTN1	protein_coding
ENSG00000186212.4	0.439104	8.19453e-27	4.7316e-24	0.427205	2.54035e-25	2.516e-23	SOWAHB	protein_coding
ENSG00000091073.19	0.438768	9.04649e-27	5.17182e-24	0.461962	0	0	DTX2	protein_coding
ENSG00000118898.16	0.438474	9.86209e-27	5.58282e-24	0.433206	0	0	PPL	protein_coding
ENSG00000173039.19	0.438111	1.09715e-26	6.15055e-24	0.464619	3.23466e-30	3.32928e-28	RELA	protein_coding
ENSG00000102225.16	0.436263	1.8836e-26	1.04578e-23	0.468046	0	0	CDK16	protein_coding
ENSG00000159840.16	0.436152	1.94587e-26	1.07006e-23	0.411516	0	0	ZYX	protein_coding
ENSG00000160877.6	0.435499	2.35292e-26	1.2813e-23	0.457342	3.23669e-29	3.30779e-27	NACC1	protein_coding
ENSG00000111331.13	0.435459	2.38088e-26	1.2813e-23	0.428587	0	0	OAS3	protein_coding
ENSG00000122861.16	0.435436	2.39656e-26	1.2813e-23	0.437782	0	0	PLAU	protein_coding
ENSG00000106266.11	0.43522	2.55193e-26	1.35184e-23	0.47785	0	0	SNX8	protein_coding
ENSG00000139725.8	0.434974	2.74093e-26	1.43032e-23	0.4724	2.59059e-31	2.67591e-29	RHOF	protein_coding
ENSG00000128595.17	0.434963	2.74961e-26	1.43032e-23	0.461063	0	0	CALU	protein_coding
ENSG00000108592.17	0.434744	2.92989e-26	1.51049e-23	0.473663	0	0	FTSJ3	protein_coding
ENSG00000051128.19	0.433683	3.98434e-26	2.03593e-23	0.450847	2.41396e-28	2.44534e-26	HOMER3	protein_coding
ENSG00000179913.11	0.433461	4.24871e-26	2.15197e-23	0.452644	0	0	B3GNT3	protein_coding
ENSG00000112378.12	0.433376	4.35357e-26	2.18591e-23	0.449933	0	0	PERP	protein_coding
ENSG00000108828.16	0.432675	5.32968e-26	2.65294e-23	0.443213	0	0	VAT1	protein_coding
ENSG00000116237.16	0.432018	6.4391e-26	3.17778e-23	0.448789	0	0	ICMT	protein_coding
ENSG00000167881.15	0.431764	6.92714e-26	3.38966e-23	0.458584	0	0	SRP68	protein_coding
ENSG00000131462.8	0.430837	9.036e-26	4.38443e-23	0.479275	0	0	TUBG1	protein_coding
ENSG00000143367.16	0.430524	9.88408e-26	4.75597e-23	0.440913	0	0	TUFT1	protein_coding
ENSG00000116212.15	0.430318	1.04812e-25	5.00159e-23	0.476799	0	0	LRRC42	protein_coding
ENSG00000124466.9	0.429365	1.37612e-25	6.51299e-23	0.45087	0	0	LYPD3	protein_coding
ENSG00000160588.10	0.429073	1.49531e-25	7.01959e-23	0.411996	0	0	MPZL3	protein_coding
ENSG00000108344.15	0.429018	1.51901e-25	7.07331e-23	0.481289	0	0	PSMD3	protein_coding
ENSG00000169188.5	0.428849	1.59357e-25	7.36115e-23	0.449455	0	0	APEX2	protein_coding
ENSG00000011304.22	0.42853	1.74497e-25	7.93356e-23	0.465464	0	0	PTBP1	protein_coding
ENSG00000115641.19	0.428015	2.01952e-25	9.11009e-23	0.401144	0	0	FHL2	protein_coding
ENSG00000063978.16	0.427214	2.53453e-25	1.13447e-22	0.425648	3.94237e-25	3.88458e-23	RNF4	protein_coding
ENSG00000146072.6	0.42687	2.79283e-25	1.24047e-22	0.41754	0	0	TNFRSF21	protein_coding
ENSG00000125733.18	0.426551	3.05624e-25	1.3471e-22	0.433477	0	0	TRIP10	protein_coding
ENSG00000141574.8	0.42595	3.62078e-25	1.58384e-22	0.433328	0	0	SECTM1	protein_coding
ENSG00000164855.16	0.42558	4.01832e-25	1.74453e-22	0.419597	0	0	TMEM184A	protein_coding
ENSG00000171067.11	0.425354	4.28201e-25	1.84513e-22	0.448718	0	0	C11orf24	protein_coding
ENSG00000109066.14	0.424697	5.15083e-25	2.20307e-22	0.431092	0	0	TMEM104	protein_coding
ENSG00000087263.17	0.424574	5.3305e-25	2.26315e-22	0.413301	1.18623e-23	1.1247e-21	OGFOD1	protein_coding
ENSG00000077713.19	0.424332	5.70519e-25	2.40455e-22	0.419683	2.07821e-24	2.01677e-22	SLC25A43	protein_coding
ENSG00000132481.7	0.423939	6.36835e-25	2.6646e-22	0.41576	0	0	TRIM47	protein_coding
ENSG00000185298.13	0.423128	7.9901e-25	3.31911e-22	0.457797	0	0	CCDC137	protein_coding
ENSG00000118655.7	0.422962	8.36782e-25	3.45119e-22	0.462523	6.31614e-30	6.4778e-28	DCLRE1B	protein_coding
ENSG00000155366.17	0.421233	1.35349e-24	5.54269e-22	0.446295	0	0	RHOC	protein_coding
ENSG00000146242.9	0.421119	1.39694e-24	5.68034e-22	0.440115	0	0	TPBG	protein_coding
ENSG00000160789.22	0.420807	1.52304e-24	6.14979e-22	0.410262	0	0	LMNA	protein_coding
ENSG00000102178.13	0.420755	1.54505e-24	6.19534e-22	0.450427	0	0	UBL4A	protein_coding
ENSG00000141985.9	0.420431	1.69021e-24	6.72575e-22	0.456188	0	0	SH3GL1	protein_coding
ENSG00000117298.16	0.420409	1.70063e-24	6.72575e-22	0.386715	0	0	ECE1	protein_coding
ENSG00000197747.9	0.420294	1.75542e-24	6.89521e-22	0.430171	0	0	S100A10	protein_coding
ENSG00000126903.16	0.420248	1.778e-24	6.93673e-22	0.444479	0	0	SLC10A3	protein_coding
ENSG00000179833.4	0.420035	1.88566e-24	7.30736e-22	0.395209	1.35625e-21	1.19925e-19	SERTAD2	protein_coding
ENSG00000131467.11	0.419843	1.98839e-24	7.65413e-22	0.448562	0	0	PSME3	protein_coding
ENSG00000110047.18	0.419741	2.04479e-24	7.77357e-22	0.413493	0	0	EHD1	protein_coding
ENSG00000155254.13	0.419739	2.04635e-24	7.77357e-22	0.408834	0	0	MARVELD1	protein_coding
ENSG00000141568.21	0.419504	2.18305e-24	8.22863e-22	0.463561	0	0	FOXK2	protein_coding
ENSG00000175166.17	0.419485	2.19464e-24	8.22863e-22	0.47956	0	0	PSMD2	protein_coding
ENSG00000151929.10	0.419291	2.31538e-24	8.62533e-22	0.399593	0	0	BAG3	protein_coding
ENSG00000175505.11	0.41909	2.44701e-24	9.05723e-22	0.413468	0	0	CLCF1	protein_coding
ENSG00000106144.20	0.419027	2.48988e-24	9.12823e-22	0.458015	0	0	CASP2	protein_coding
ENSG00000050327.15	0.419015	2.49781e-24	9.12823e-22	0.447176	0	0	ARHGEF5	protein_coding
ENSG00000275700.5	0.418591	2.80716e-24	1.01942e-21	0.435568	0	0	AATF	protein_coding
ENSG00000135632.12	0.418528	2.85621e-24	1.03075e-21	0.448029	0	0	SMYD5	protein_coding
ENSG00000181649.8	0.418441	2.92529e-24	1.04913e-21	0.412603	0	0	PHLDA2	protein_coding
ENSG00000164880.16	0.417936	3.36009e-24	1.19762e-21	0.471206	0	0	INTS1	protein_coding
ENSG00000158315.11	0.417193	4.11916e-24	1.45917e-21	0.414056	9.6725e-24	9.18585e-22	RHBDL2	protein_coding
ENSG00000109790.16	0.416625	4.80982e-24	1.69344e-21	0.461117	0	0	KLHL5	protein_coding
ENSG00000100221.10	0.416564	4.89128e-24	1.71168e-21	0.421396	0	0	JOSD1	protein_coding
ENSG00000115207.13	0.416527	4.94069e-24	1.71856e-21	0.455955	0	0	GTF3C2	protein_coding
ENSG00000136448.13	0.416416	5.09217e-24	1.76064e-21	0.44425	0	0	NMT1	protein_coding
ENSG00000130402.13	0.41573	6.13933e-24	2.11007e-21	0.406201	0	0	ACTN4	protein_coding
ENSG00000141279.17	0.415316	6.87254e-24	2.34809e-21	0.436216	0	0	NPEPPS	protein_coding
ENSG00000011422.12	0.414985	7.51821e-24	2.55358e-21	0.399309	0	0	PLAUR	protein_coding
ENSG00000177885.15	0.414842	7.81636e-24	2.63933e-21	0.417867	3.42395e-24	3.28409e-22	GRB2	protein_coding
ENSG00000172819.17	0.414074	9.62635e-24	3.2316e-21	0.394025	0	0	RARG	protein_coding
ENSG00000184216.14	0.413947	9.96266e-24	3.32517e-21	0.428521	0	0	IRAK1	protein_coding
ENSG00000068120.15	0.413919	1.00385e-23	3.33121e-21	0.441793	0	0	COASY	protein_coding
ENSG00000108960.9	0.413831	1.02801e-23	3.39192e-21	0.426092	3.47941e-25	3.43426e-23	MMD	protein_coding
ENSG00000144118.14	0.413684	1.06963e-23	3.50918e-21	0.396875	0	0	RALB	protein_coding
ENSG00000176092.16	0.413591	1.09694e-23	3.55833e-21	0.419707	2.06461e-24	2.00695e-22	CRYBG2	protein_coding
ENSG00000173801.17	0.413354	1.16955e-23	3.77268e-21	0.41828	0	0	JUP	protein_coding
ENSG00000143368.10	0.413196	1.22045e-23	3.91501e-21	0.444453	0	0	SF3B4	protein_coding
ENSG00000071127.17	0.412839	1.34395e-23	4.28735e-21	0.395631	0	0	WDR1	protein_coding
ENSG00000075618.18	0.412388	1.51752e-23	4.81446e-21	0.424979	0	0	FSCN1	protein_coding
ENSG00000155363.18	0.412124	1.629e-23	5.13989e-21	0.437647	0	0	MOV10	protein_coding
ENSG00000173156.7	0.411348	2.00675e-23	6.29738e-21	0.424371	0	0	RHOD	protein_coding
ENSG00000173653.8	0.411281	2.04282e-23	6.37292e-21	0.45483	7.0754e-29	7.19262e-27	RCE1	protein_coding
ENSG00000140743.8	0.411263	2.0529e-23	6.37292e-21	0.408646	0	0	CDR2	protein_coding
ENSG00000159202.18	0.411097	2.14615e-23	6.62679e-21	0.411835	0	0	UBE2Z	protein_coding
ENSG00000106244.13	0.410784	2.33399e-23	7.16846e-21	0.455101	0	0	PDAP1	protein_coding
ENSG00000188643.11	0.41066	2.41312e-23	7.37227e-21	0.430828	0	0	S100A16	protein_coding
ENSG00000137309.20	0.410627	2.434e-23	7.39694e-21	0.442415	0	0	HMGA1	protein_coding
ENSG00000116285.13	0.40995	2.9168e-23	8.77183e-21	0.403876	0	0	ERRFI1	protein_coding
ENSG00000182481.10	0.409688	3.12846e-23	9.35961e-21	0.447882	0	0	KPNA2	protein_coding
ENSG00000185033.14	0.409308	3.46164e-23	1.0303e-20	0.405462	0	0	SEMA4B	protein_coding
ENSG00000125319.15	0.408843	3.91783e-23	1.1601e-20	0.455605	5.56266e-29	5.66479e-27	HROB	protein_coding
ENSG00000161203.13	0.408629	4.14764e-23	1.22188e-20	0.417287	0	0	AP2M1	protein_coding
ENSG00000182544.9	0.408029	4.86378e-23	1.42558e-20	0.444136	0	0	MFSD5	protein_coding
ENSG00000122557.11	0.407425	5.70883e-23	1.66482e-20	0.417101	4.22405e-24	4.0448e-22	HERPUD2	protein_coding
ENSG00000106049.9	0.407305	5.89249e-23	1.70974e-20	0.450273	0	0	HIBADH	protein_coding
ENSG00000130305.17	0.406905	6.55069e-23	1.88924e-20	0.470266	0	0	NSUN5	protein_coding
ENSG00000198522.14	0.40689	6.57656e-23	1.88924e-20	0.44861	0	0	GPN1	protein_coding
ENSG00000137440.5	0.406789	6.75436e-23	1.93071e-20	0.381476	4.09343e-20	3.36215e-18	FGFBP1	protein_coding
ENSG00000037474.15	0.406645	7.01515e-23	1.99538e-20	0.43254	0	0	NSUN2	protein_coding
ENSG00000132475.10	0.406621	7.05938e-23	1.99812e-20	0.419652	2.09575e-24	2.02698e-22	H3-3B	protein_coding
ENSG00000237330.3	0.405965	8.39438e-23	2.36439e-20	0.403613	1.55595e-22	1.42833e-20	RNF223	protein_coding
ENSG00000136280.17	0.405658	9.09988e-23	2.55066e-20	0.425585	0	0	CCM2	protein_coding
ENSG00000176845.13	0.405559	9.34075e-23	2.60553e-20	0.39313	0	0	METRNL	protein_coding
ENSG00000197170.10	0.405205	1.02524e-22	2.84606e-20	0.426298	0	0	PSMD12	protein_coding
ENSG00000184009.12	0.404795	1.14164e-22	3.15405e-20	0.410819	0	0	ACTG1	protein_coding
ENSG00000226479.4	0.404321	1.29278e-22	3.55459e-20	0.425735	0	0	TMEM185B	protein_coding
ENSG00000253304.2	0.404216	1.32872e-22	3.63611e-20	0.431088	8.40961e-26	8.38652e-24	TMEM200B	protein_coding
ENSG00000169221.14	0.403789	1.48573e-22	4.04659e-20	0.439606	0	0	TBC1D10B	protein_coding
ENSG00000198900.6	0.403604	1.55937e-22	4.22722e-20	0.376665	0	0	TOP1	protein_coding
ENSG00000214160.10	0.403582	1.56873e-22	4.23271e-20	0.432501	0	0	ALG3	protein_coding
ENSG00000171302.17	0.40345	1.62369e-22	4.36063e-20	0.402264	0	0	CANT1	protein_coding
ENSG00000131653.13	0.402988	1.83181e-22	4.89679e-20	0.415373	0	0	TRAF7	protein_coding
ENSG00000105854.13	0.402811	1.91805e-22	5.10369e-20	0.419353	0	0	PON2	protein_coding
ENSG00000127824.14	0.402694	1.97744e-22	5.2376e-20	0.406725	0	0	TUBA4A	protein_coding
ENSG00000114019.15	0.402419	2.12422e-22	5.60067e-20	0.407067	6.2761e-23	5.79821e-21	AMOTL2	protein_coding
ENSG00000064666.15	0.40158	2.64165e-22	6.93324e-20	0.385428	0	0	CNN2	protein_coding
ENSG00000143537.14	0.401536	2.67242e-22	6.98228e-20	0.398463	5.90737e-22	5.29654e-20	ADAM15	protein_coding
ENSG00000060558.4	0.400969	3.0952e-22	8.05046e-20	0.385924	0	0	GNA15	protein_coding
ENSG00000176407.18	0.400811	3.2248e-22	8.34991e-20	0.428128	0	0	KCMF1	protein_coding
ENSG00000163472.19	0.400662	3.35122e-22	8.63851e-20	0.433187	0	0	TMEM79	protein_coding
ENSG00000117868.17	0.400507	3.4883e-22	8.9519e-20	0.405509	0	0	ESYT2	protein_coding
ENSG00000162302.13	0.400369	3.61524e-22	9.19593e-20	0.42411	0	0	RPS6KA4	protein_coding
ENSG00000173456.5	0.400237	3.74057e-22	9.47298e-20	0.463828	0	0	RNF26	protein_coding
ENSG00000140931.20	0.40014	3.83593e-22	9.67207e-20	0.397607	0	0	CMTM3	protein_coding
ENSG00000117174.11	0.399736	4.25722e-22	1.06877e-19	0.434015	0	0	ZNHIT6	protein_coding
ENSG00000172731.14	0.399711	4.2851e-22	1.07111e-19	0.397468	0	0	LRRC20	protein_coding
ENSG00000173227.14	0.399605	4.40366e-22	1.09185e-19	0.443176	2.45171e-27	2.4749e-25	SYT12	protein_coding
ENSG00000106268.15	0.399603	4.4059e-22	1.09185e-19	0.443835	0	0	NUDT1	protein_coding
ENSG00000185340.15	0.399569	4.44417e-22	1.09663e-19	0.416618	0	0	GAS2L1	protein_coding
ENSG00000127666.10	0.399497	4.52744e-22	1.11242e-19	0.419551	0	0	TICAM1	protein_coding
ENSG00000186591.13	0.398843	5.35755e-22	1.31081e-19	0.423775	0	0	UBE2H	protein_coding
ENSG00000133985.3	0.398527	5.81153e-22	1.41588e-19	0.41229	0	0	TTC9	protein_coding
ENSG00000101407.13	0.398229	6.27337e-22	1.52198e-19	0.435977	2.0474e-26	2.05241e-24	TTI1	protein_coding
ENSG00000123416.15	0.398127	6.43994e-22	1.55585e-19	0.443146	0	0	TUBA1B	protein_coding
ENSG00000187583.11	0.398043	6.57967e-22	1.58299e-19	0.393146	0	0	PLEKHN1	protein_coding
ENSG00000162889.11	0.397937	6.76086e-22	1.61983e-19	0.368742	0	0	MAPKAPK2	protein_coding
ENSG00000163923.10	0.397625	7.32416e-22	1.74754e-19	0.456933	3.67795e-29	3.7521e-27	RPL39L	protein_coding
ENSG00000106608.17	0.397585	7.39981e-22	1.75832e-19	0.411054	2.17133e-23	2.04193e-21	URGCP	protein_coding
ENSG00000170265.12	0.39754	7.48475e-22	1.77122e-19	0.448839	0	0	ZNF282	protein_coding
ENSG00000074181.9	0.397504	7.5546e-22	1.78045e-19	0.397585	0	0	NOTCH3	protein_coding
ENSG00000074800.16	0.397471	7.61932e-22	1.7884e-19	0.430176	0	0	ENO1	protein_coding
ENSG00000112559.15	0.397314	7.9315e-22	1.85414e-19	0.410155	2.7619e-23	2.57218e-21	MDFI	protein_coding
ENSG00000184363.10	0.39728	7.9992e-22	1.86243e-19	0.400024	0	0	PKP3	protein_coding
ENSG00000149418.11	0.397252	8.05689e-22	1.86832e-19	0.406456	0	0	ST14	protein_coding
ENSG00000126067.12	0.397156	8.25835e-22	1.90738e-19	0.441231	0	0	PSMB2	protein_coding
ENSG00000133195.11	0.397125	8.3235e-22	1.91477e-19	0.406044	0	0	SLC39A11	protein_coding
ENSG00000104881.16	0.396993	8.6085e-22	1.97247e-19	0.389578	5.59191e-21	4.75526e-19	PPP1R13L	protein_coding
ENSG00000157483.9	0.39675	9.16013e-22	2.08234e-19	0.375655	0	0	MYO1E	protein_coding
ENSG00000119777.20	0.396632	9.43983e-22	2.13751e-19	0.402	0	0	TMEM214	protein_coding
ENSG00000176170.14	0.396558	9.62181e-22	2.17021e-19	0.412991	0	0	SPHK1	protein_coding
ENSG00000109079.10	0.396526	9.69848e-22	2.17249e-19	0.417849	0	0	TNFAIP1	protein_coding
ENSG00000196937.11	0.396523	9.70718e-22	2.17249e-19	0.391976	0	0	FAM3C	protein_coding
ENSG00000173267.14	0.396228	1.04665e-21	2.33339e-19	0.398398	6.00719e-22	5.37769e-20	SNCG	protein_coding
ENSG00000183255.12	0.396058	1.09274e-21	2.41747e-19	0.406842	0	0	PTTG1IP	protein_coding
ENSG00000101337.16	0.396034	1.09964e-21	2.42345e-19	0.410444	0	0	TM9SF4	protein_coding
ENSG00000172757.13	0.396002	1.10868e-21	2.43408e-19	0.435342	0	0	CFL1	protein_coding
ENSG00000114867.22	0.395898	1.13843e-21	2.48992e-19	0.417584	0	0	EIF4G1	protein_coding
ENSG00000117411.17	0.395765	1.17746e-21	2.56557e-19	0.432533	0	0	B4GALT2	protein_coding
ENSG00000176619.13	0.395711	1.19372e-21	2.59122e-19	0.437374	0	0	LMNB2	protein_coding
ENSG00000132003.9	0.395641	1.21534e-21	2.62827e-19	0.407664	5.3577e-23	4.95767e-21	ZSWIM4	protein_coding
ENSG00000130309.11	0.395328	1.31573e-21	2.82836e-19	0.423671	0	0	COLGALT1	protein_coding
ENSG00000178209.16	0.395314	1.32043e-21	2.82836e-19	0.405294	0	0	PLEC	protein_coding
ENSG00000160991.16	0.395308	1.32256e-21	2.82836e-19	0.373464	0	0	ORAI2	protein_coding
ENSG00000161204.11	0.395072	1.40417e-21	2.99182e-19	0.428226	1.9022e-25	1.89044e-23	ABCF3	protein_coding
ENSG00000099282.10	0.39496	1.44487e-21	3.06722e-19	0.402119	0	0	TSPAN15	protein_coding
ENSG00000005884.18	0.394803	1.50342e-21	3.17981e-19	0.389869	0	0	ITGA3	protein_coding
ENSG00000131748.16	0.394773	1.51511e-21	3.19285e-19	0.442866	0	0	STARD3	protein_coding
ENSG00000183684.8	0.394681	1.55059e-21	3.25573e-19	0.446171	0	0	ALYREF	protein_coding
ENSG00000109089.7	0.394584	1.58926e-21	3.32483e-19	0.393197	0	0	CDR2L	protein_coding
ENSG00000132128.16	0.394389	1.66963e-21	3.48036e-19	0.398624	5.66864e-22	5.09833e-20	LRRC41	protein_coding
ENSG00000089127.14	0.394351	1.68601e-21	3.50188e-19	0.406405	0	0	OAS1	protein_coding
ENSG00000141543.12	0.394318	1.70001e-21	3.51829e-19	0.440239	0	0	EIF4A3	protein_coding
ENSG00000213024.12	0.394244	1.73221e-21	3.57213e-19	0.410358	0	0	NUP62	protein_coding
ENSG00000101986.12	0.394188	1.75693e-21	3.6102e-19	0.403776	0	0	ABCD1	protein_coding
ENSG00000166224.17	0.394041	1.8235e-21	3.73371e-19	0.376161	0	0	SGPL1	protein_coding
ENSG00000123395.14	0.393962	1.86022e-21	3.79543e-19	0.438432	9.9842e-27	1.0061e-24	ATG101	protein_coding
ENSG00000100983.12	0.393857	1.9105e-21	3.88429e-19	0.430712	0	0	GSS	protein_coding
ENSG00000171552.14	0.393766	1.95477e-21	3.96036e-19	0.401815	0	0	BCL2L1	protein_coding
ENSG00000067225.18	0.393689	1.99337e-21	4.02444e-19	0.4116	0	0	PKM	protein_coding
ENSG00000155034.19	0.393621	2.02807e-21	4.08023e-19	0.429448	1.34388e-25	1.33788e-23	FBXL18	protein_coding
ENSG00000124214.20	0.393529	2.07564e-21	4.16145e-19	0.414417	0	0	STAU1	protein_coding
ENSG00000138119.17	0.393227	2.23967e-21	4.46587e-19	0.380776	0	0	MYOF	protein_coding
ENSG00000108671.11	0.393222	2.24295e-21	4.46587e-19	0.442503	0	0	PSMD11	protein_coding
ENSG00000070495.15	0.392879	2.44536e-21	4.85215e-19	0.410964	2.22449e-23	2.08853e-21	JMJD6	protein_coding
ENSG00000161091.13	0.392782	2.50576e-21	4.95498e-19	0.391581	0	0	MFSD12	protein_coding
ENSG00000136271.10	0.392741	2.5316e-21	4.98899e-19	0.438054	1.11555e-26	1.12217e-24	DDX56	protein_coding
ENSG00000134755.17	0.392596	2.62575e-21	5.15692e-19	0.382631	0	0	DSC2	protein_coding
ENSG00000141551.14	0.392502	2.68859e-21	5.26243e-19	0.391983	0	0	CSNK1D	protein_coding
ENSG00000108821.14	0.39248	2.70387e-21	5.27447e-19	0.398378	0	0	COL1A1	protein_coding
ENSG00000087510.7	0.391855	3.16345e-21	6.1502e-19	0.395168	1.37045e-21	1.20995e-19	TFAP2C	protein_coding
ENSG00000156599.11	0.391488	3.46868e-21	6.72098e-19	0.42509	0	0	ZDHHC5	protein_coding
ENSG00000156535.15	0.390787	4.13502e-21	7.98529e-19	0.37352	2.74104e-19	2.11591e-17	CD109	protein_coding
ENSG00000102312.23	0.390772	4.15005e-21	7.98759e-19	0.426501	3.10027e-25	3.06529e-23	PORCN	protein_coding
ENSG00000064419.13	0.390468	4.47796e-21	8.5901e-19	0.414361	0	0	TNPO3	protein_coding
ENSG00000115806.13	0.390364	4.59619e-21	8.7877e-19	0.399545	0	0	GORASP2	protein_coding
ENSG00000124201.15	0.390118	4.88729e-21	9.3e-19	0.372242	3.70188e-19	2.79412e-17	ZNFX1	protein_coding
ENSG00000119812.19	0.39011	4.89635e-21	9.3e-19	0.411618	1.86643e-23	1.75807e-21	FAM98A	protein_coding
ENSG00000106052.13	0.39007	4.94556e-21	9.36267e-19	0.437117	0	0	TAX1BP1	protein_coding
ENSG00000182749.6	0.39002	5.00764e-21	9.44922e-19	0.414889	0	0	PAQR7	protein_coding
ENSG00000179562.3	0.389945	5.10256e-21	9.59697e-19	0.391059	3.86305e-21	3.29965e-19	GCC1	protein_coding
ENSG00000183386.10	0.38992	5.13414e-21	9.62501e-19	0.408211	0	0	FHL3	protein_coding
ENSG00000105953.15	0.389758	5.34618e-21	9.99009e-19	0.398462	0	0	OGDH	protein_coding
ENSG00000179715.13	0.389634	5.51422e-21	1.02708e-18	0.340483	4.27165e-16	2.25456e-14	PCED1B	protein_coding
ENSG00000132470.14	0.389363	5.89878e-21	1.09518e-18	0.365836	0	0	ITGB4	protein_coding
ENSG00000111737.12	0.389272	6.03389e-21	1.11668e-18	0.392974	0	0	RAB35	protein_coding
ENSG00000102024.18	0.389233	6.09376e-21	1.12415e-18	0.375639	0	0	PLS3	protein_coding
ENSG00000127564.17	0.389018	6.42799e-21	1.18203e-18	0.436125	0	0	PKMYT1	protein_coding
ENSG00000107130.10	0.388666	7.01598e-21	1.28606e-18	0.406765	6.79672e-23	6.2492e-21	NCS1	protein_coding
ENSG00000157800.18	0.388127	8.01856e-21	1.46519e-18	0.410936	2.24081e-23	2.09702e-21	SLC37A3	protein_coding
ENSG00000068438.15	0.387988	8.30048e-21	1.51192e-18	0.472077	0	0	FTSJ1	protein_coding
ENSG00000183856.11	0.387766	8.77048e-21	1.5925e-18	0.416145	5.48345e-24	5.21614e-22	IQGAP3	protein_coding
ENSG00000167962.14	0.38771	8.89247e-21	1.60959e-18	0.409773	0	0	ZNF598	protein_coding
ENSG00000078369.18	0.387651	9.02306e-21	1.62813e-18	0.41927	0	0	GNB1	protein_coding
ENSG00000136295.15	0.387441	9.5033e-21	1.70944e-18	0.410508	0	0	TTYH3	protein_coding
ENSG00000122783.17	0.387189	1.01148e-20	1.81378e-18	0.405773	0	0	CYREN	protein_coding
ENSG00000137843.12	0.387108	1.03195e-20	1.84476e-18	0.390867	4.05318e-21	3.45693e-19	PAK6	protein_coding
ENSG00000136695.15	0.386796	1.11467e-20	1.98648e-18	0.451446	2.00927e-28	2.03897e-26	IL36RN	protein_coding
ENSG00000172830.13	0.386552	1.18382e-20	2.09037e-18	0.381974	3.62823e-20	2.9843e-18	SSH3	protein_coding
ENSG00000015532.10	0.386292	1.26198e-20	2.22159e-18	0.404058	0	0	XYLT2	protein_coding
ENSG00000159210.10	0.38623	1.28166e-20	2.24936e-18	0.424771	5.04447e-25	4.96206e-23	SNF8	protein_coding
ENSG00000013810.20	0.386168	1.30108e-20	2.27653e-18	0.424918	0	0	TACC3	protein_coding
ENSG00000035862.12	0.386022	1.34885e-20	2.35299e-18	0.384337	0	0	TIMP2	protein_coding
ENSG00000158023.10	0.385758	1.43951e-20	2.50358e-18	0.387956	8.36683e-21	7.05268e-19	CFAP251	protein_coding
ENSG00000168884.15	0.385732	1.44875e-20	2.51207e-18	0.377221	0	0	TNIP2	protein_coding
ENSG00000137522.18	0.385704	1.45866e-20	2.52169e-18	0.416216	5.3788e-24	5.12503e-22	RNF121	protein_coding
ENSG00000013275.8	0.385542	1.51789e-20	2.61626e-18	0.423268	0	0	PSMC4	protein_coding
ENSG00000075643.6	0.385476	1.54248e-20	2.65073e-18	0.379907	5.98095e-20	4.84356e-18	MOCOS	protein_coding
ENSG00000147383.11	0.385203	1.64941e-20	2.82606e-18	0.401782	0	0	NSDHL	protein_coding
ENSG00000160691.19	0.385163	1.66585e-20	2.8458e-18	0.406889	0	0	SHC1	protein_coding
ENSG00000196235.14	0.385082	1.69915e-20	2.89412e-18	0.399387	0	0	SUPT5H	protein_coding
ENSG00000011275.19	0.384911	1.77199e-20	3.00931e-18	0.421545	1.24113e-24	1.21464e-22	RNF216	protein_coding
ENSG00000095321.17	0.384786	1.82743e-20	3.09435e-18	0.37735	0	0	CRAT	protein_coding
ENSG00000188997.8	0.384682	1.87451e-20	3.16479e-18	0.402242	0	0	KCTD21	protein_coding
ENSG00000173171.14	0.384485	1.96715e-20	3.31152e-18	0.40466	0	0	MTX1	protein_coding
ENSG00000070404.10	0.384413	2.0022e-20	3.36073e-18	0.389207	6.13192e-21	5.19917e-19	FSTL3	protein_coding
ENSG00000141736.14	0.384288	2.06411e-20	3.44462e-18	0.403754	0	0	ERBB2	protein_coding
ENSG00000136699.19	0.384224	2.09661e-20	3.48877e-18	0.429261	0	0	SMPD4	protein_coding
ENSG00000158825.6	0.383943	2.24587e-20	3.7264e-18	0.382651	0	0	CDA	protein_coding
ENSG00000158055.16	0.383799	2.32628e-20	3.84876e-18	0.402085	2.31693e-22	2.1068e-20	GRHL3	protein_coding
ENSG00000061273.18	0.383674	2.39846e-20	3.95685e-18	0.378956	0	0	HDAC7	protein_coding
ENSG00000104892.17	0.383655	2.40936e-20	3.96349e-18	0.434906	2.79592e-26	2.79791e-24	KLC3	protein_coding
ENSG00000185567.7	0.383518	2.49168e-20	4.08728e-18	0.362366	2.96833e-19	2.27314e-17	AHNAK2	protein_coding
ENSG00000065135.12	0.383296	2.63014e-20	4.30218e-18	0.393492	0	0	GNAI3	protein_coding
ENSG00000125457.15	0.383046	2.79518e-20	4.55922e-18	0.391681	0	0	MIF4GD	protein_coding
ENSG00000090432.7	0.382802	2.96666e-20	4.82529e-18	0.378366	8.66255e-20	6.98581e-18	MUL1	protein_coding
ENSG00000120708.17	0.382593	3.12125e-20	5.06248e-18	0.380088	0	0	TGFBI	protein_coding
ENSG00000160753.16	0.382553	3.15201e-20	5.09804e-18	0.421157	1.38226e-24	1.35047e-22	RUSC1	protein_coding
ENSG00000142867.14	0.382541	3.16095e-20	5.09823e-18	0.389155	0	0	BCL10	protein_coding
ENSG00000180891.13	0.382466	3.21938e-20	5.178e-18	0.374246	0	0	CUEDC1	protein_coding
ENSG00000160703.16	0.382238	3.40294e-20	5.45803e-18	0.359168	7.42772e-18	4.96393e-16	NLRX1	protein_coding
ENSG00000077549.19	0.382027	3.58109e-20	5.718e-18	0.400261	0	0	CAPZB	protein_coding
ENSG00000104783.14	0.382023	3.58483e-20	5.718e-18	0.367285	0	0	KCNN4	protein_coding
ENSG00000173852.15	0.381949	3.6499e-20	5.80576e-18	0.392163	0	0	DPY19L1	protein_coding
ENSG00000162522.11	0.38182	3.76566e-20	5.97344e-18	0.387512	0	0	KIAA1522	protein_coding
ENSG00000015676.18	0.381562	4.00949e-20	6.3428e-18	0.413379	0	0	NUDCD3	protein_coding
ENSG00000167123.19	0.381541	4.02952e-20	6.35706e-18	0.394405	0	0	CERCAM	protein_coding
ENSG00000151176.8	0.381488	4.08124e-20	6.42112e-18	0.375106	1.88383e-19	1.47191e-17	PLBD2	protein_coding
ENSG00000185467.7	0.381443	4.12643e-20	6.47457e-18	0.400768	3.26125e-22	2.95154e-20	KPNA7	protein_coding
ENSG00000155252.13	0.381206	4.37016e-20	6.8384e-18	0.369338	0	0	PI4K2A	protein_coding
ENSG00000126705.15	0.38091	4.6947e-20	7.32639e-18	0.384457	0	0	AHDC1	protein_coding
ENSG00000141522.12	0.380705	4.93352e-20	7.67834e-18	0.396636	0	0	ARHGDIA	protein_coding
ENSG00000125731.13	0.380693	4.94782e-20	7.67989e-18	0.35857	8.49122e-18	5.62261e-16	SH2D3A	protein_coding
ENSG00000169727.12	0.380606	5.05216e-20	7.82083e-18	0.449635	0	0	GPS1	protein_coding
ENSG00000150753.12	0.380569	5.09841e-20	7.87133e-18	0.430811	0	0	CCT5	protein_coding
ENSG00000135269.18	0.380405	5.30341e-20	8.16597e-18	0.405164	0	0	TES	protein_coding
ENSG00000164535.15	0.380171	5.6118e-20	8.61784e-18	0.402842	0	0	DAGLB	protein_coding
ENSG00000108774.15	0.380012	5.83178e-20	8.9289e-18	0.371904	0	0	RAB5C	protein_coding
ENSG00000087152.15	0.380002	5.84528e-20	8.9289e-18	0.419287	0	0	ATXN7L3	protein_coding
ENSG00000117408.11	0.379844	6.07176e-20	9.25038e-18	0.374088	0	0	IPO13	protein_coding
ENSG00000115170.15	0.379737	6.23059e-20	9.45595e-18	0.367593	0	0	ACVR1	protein_coding
ENSG00000131724.11	0.379731	6.23945e-20	9.45595e-18	0.36623	0	0	IL13RA1	protein_coding
ENSG00000116221.15	0.379592	6.45173e-20	9.75208e-18	0.436363	0	0	MRPL37	protein_coding
ENSG00000213937.4	0.379565	6.49439e-20	9.79093e-18	0.395467	1.2703e-21	1.12497e-19	CLDN9	protein_coding
ENSG00000180104.16	0.37944	6.69305e-20	1.00641e-17	0.383582	0	0	EXOC3	protein_coding
ENSG00000167880.8	0.379252	7.00191e-20	1.05012e-17	0.346468	1.33156e-16	7.55262e-15	EVPL	protein_coding
ENSG00000005020.13	0.379192	7.10351e-20	1.0626e-17	0.355275	1.25827e-17	8.15418e-16	SKAP2	protein_coding
ENSG00000196961.13	0.379093	7.27559e-20	1.08553e-17	0.394209	0	0	AP2A1	protein_coding
ENSG00000007866.22	0.378991	7.45616e-20	1.10842e-17	0.401517	0	0	TEAD3	protein_coding
ENSG00000177731.16	0.378974	7.48569e-20	1.10842e-17	0.366736	0	0	FLII	protein_coding
ENSG00000130311.11	0.378974	7.48657e-20	1.10842e-17	0.372177	0	0	DDA1	protein_coding
ENSG00000102359.8	0.3789	7.62036e-20	1.12534e-17	0.355305	1.75531e-17	1.11746e-15	SRPX2	protein_coding
ENSG00000162909.18	0.37855	8.287e-20	1.22066e-17	0.337303	1.06408e-15	5.26037e-14	CAPN2	protein_coding
ENSG00000120509.11	0.378282	8.83796e-20	1.29851e-17	0.401732	0	0	PDZD11	protein_coding
ENSG00000188976.11	0.378174	9.07041e-20	1.32928e-17	0.437539	0	0	NOC2L	protein_coding
ENSG00000072518.21	0.377642	1.03e-19	1.50565e-17	0.406297	0	0	MARK2	protein_coding
ENSG00000198517.10	0.37751	1.06305e-19	1.55004e-17	0.391257	0	0	MAFK	protein_coding
ENSG00000153048.11	0.377235	1.13544e-19	1.65142e-17	0.417045	0	0	CARHSP1	protein_coding
ENSG00000014216.16	0.377059	1.18404e-19	1.71778e-17	0.385339	0	0	CAPN1	protein_coding
ENSG00000104140.7	0.376732	1.28022e-19	1.85266e-17	0.360383	1.68205e-18	1.20951e-16	RHOV	protein_coding
ENSG00000160410.15	0.37671	1.28674e-19	1.85473e-17	0.400409	0	0	SHKBP1	protein_coding
ENSG00000124313.18	0.376706	1.28808e-19	1.85473e-17	0.377191	1.14719e-19	9.17453e-18	IQSEC2	protein_coding
ENSG00000089159.16	0.376652	1.3048e-19	1.87414e-17	0.359353	7.1247e-18	4.77247e-16	PXN	protein_coding
ENSG00000143321.19	0.376556	1.3349e-19	1.91262e-17	0.373923	0	0	HDGF	protein_coding
ENSG00000162783.11	0.376417	1.37984e-19	1.97212e-17	0.362939	3.17191e-18	2.23353e-16	IER5	protein_coding
ENSG00000139211.7	0.376274	1.42753e-19	2.0323e-17	0.369319	0	0	AMIGO2	protein_coding
ENSG00000160886.13	0.37627	1.42899e-19	2.0323e-17	0.409795	3.04057e-23	2.8226e-21	LY6K	protein_coding
ENSG00000066248.15	0.376259	1.43258e-19	2.0324e-17	0.373341	2.85914e-19	2.19534e-17	NGEF	protein_coding
ENSG00000132821.12	0.37592	1.55305e-19	2.1979e-17	0.376981	1.20633e-19	9.60757e-18	VSTM2L	protein_coding
ENSG00000141582.15	0.375897	1.56167e-19	2.20471e-17	0.379615	0	0	CBX4	protein_coding
ENSG00000171241.9	0.375708	1.63323e-19	2.30011e-17	0.397758	7.07795e-22	6.31666e-20	SHCBP1	protein_coding
ENSG00000169299.14	0.375685	1.64225e-19	2.30719e-17	0.379103	0	0	PGM2	protein_coding
ENSG00000198742.10	0.375423	1.74764e-19	2.44928e-17	0.386604	0	0	SMURF1	protein_coding
ENSG00000087191.13	0.375362	1.77303e-19	2.47885e-17	0.401409	0	0	PSMC5	protein_coding
ENSG00000179134.15	0.375308	1.79576e-19	2.50457e-17	0.39307	0	0	SAMD4B	protein_coding
ENSG00000077238.14	0.375267	1.81343e-19	2.52312e-17	0.350758	4.53787e-17	2.72088e-15	IL4R	protein_coding
ENSG00000173402.12	0.375195	1.84451e-19	2.55515e-17	0.40595	0	0	DAG1	protein_coding
ENSG00000197930.13	0.375194	1.84531e-19	2.55515e-17	0.39908	0	0	ERO1A	protein_coding
ENSG00000116663.11	0.375135	1.87112e-19	2.5847e-17	0.403031	0	0	FBXO6	protein_coding
ENSG00000178202.13	0.374907	1.97498e-19	2.72165e-17	0.393036	0	0	POGLUT3	protein_coding
ENSG00000187608.10	0.374893	1.98148e-19	2.72412e-17	0.39651	0	0	ISG15	protein_coding
ENSG00000072682.19	0.374709	2.06973e-19	2.83867e-17	0.358174	9.27628e-18	6.10743e-16	P4HA2	protein_coding
ENSG00000068489.13	0.374655	2.09626e-19	2.86825e-17	0.42055	1.63541e-24	1.59242e-22	PRR11	protein_coding
ENSG00000039068.19	0.374633	2.10729e-19	2.87652e-17	0.38735	0	0	CDH1	protein_coding
ENSG00000076003.5	0.374592	2.12807e-19	2.89805e-17	0.431657	0	0	MCM6	protein_coding
ENSG00000142949.17	0.374492	2.17866e-19	2.95995e-17	0.390451	0	0	PTPRF	protein_coding
ENSG00000064601.20	0.37443	2.21092e-19	2.98982e-17	0.395049	0	0	CTSA	protein_coding
ENSG00000064932.16	0.37443	2.211e-19	2.98982e-17	0.359172	3.06188e-18	2.16662e-16	SBNO2	protein_coding
ENSG00000196411.10	0.374294	2.28299e-19	3.07953e-17	0.414096	0	0	EPHB4	protein_coding
ENSG00000141699.11	0.374285	2.28801e-19	3.07953e-17	0.375818	0	0	RETREG3	protein_coding
ENSG00000136247.15	0.374166	2.35338e-19	3.15863e-17	0.389547	0	0	ZDHHC4	protein_coding
ENSG00000159259.8	0.374158	2.35771e-19	3.15863e-17	0.439356	0	0	CHAF1B	protein_coding
ENSG00000161202.20	0.374133	2.3717e-19	3.17001e-17	0.421807	1.15422e-24	1.13151e-22	DVL3	protein_coding
ENSG00000242372.9	0.373863	2.52754e-19	3.36273e-17	0.372738	0	0	EIF6	protein_coding
ENSG00000186832.9	0.373812	2.55826e-19	3.39578e-17	0.412361	1.52844e-23	1.44265e-21	KRT16	protein_coding
ENSG00000181789.14	0.373607	2.68505e-19	3.5559e-17	0.3702	0	0	COPG1	protein_coding
ENSG00000189159.16	0.373432	2.79795e-19	3.69694e-17	0.390878	0	0	JPT1	protein_coding
ENSG00000143319.17	0.37337	2.83947e-19	3.74324e-17	0.380664	4.98183e-20	4.05721e-18	ISG20L2	protein_coding
ENSG00000134690.11	0.373274	2.90458e-19	3.82036e-17	0.43244	0	0	CDCA8	protein_coding
ENSG00000205426.10	0.372951	3.13366e-19	4.11229e-17	0.486926	1.94908e-33	2.02778e-31	KRT81	protein_coding
ENSG00000142627.13	0.372837	3.21885e-19	4.21451e-17	0.357587	5.77866e-18	3.95339e-16	EPHA2	protein_coding
ENSG00000137807.16	0.372772	3.26835e-19	4.26963e-17	0.420649	1.59128e-24	1.55206e-22	KIF23	protein_coding
ENSG00000164828.18	0.372622	3.38616e-19	4.41355e-17	0.402534	0	0	SUN1	protein_coding
ENSG00000125148.7	0.372557	3.43819e-19	4.47127e-17	0.364959	0	0	MT2A	protein_coding
ENSG00000178919.9	0.37248	3.50035e-19	4.54189e-17	0.389184	6.16809e-21	5.22216e-19	FOXE1	protein_coding
ENSG00000131759.18	0.372449	3.52666e-19	4.56576e-17	0.383801	0	0	RARA	protein_coding
ENSG00000101811.14	0.372347	3.61132e-19	4.66491e-17	0.397847	0	0	CSTF2	protein_coding
ENSG00000138375.13	0.371969	3.94696e-19	5.08709e-17	0.389366	5.89448e-21	5.00519e-19	SMARCAL1	protein_coding
ENSG00000102900.13	0.371915	3.99661e-19	5.13775e-17	0.394556	0	0	NUP93	protein_coding
ENSG00000143436.11	0.371907	4.00407e-19	5.13775e-17	0.377451	0	0	MRPL9	protein_coding
ENSG00000106305.10	0.371692	4.21115e-19	5.39148e-17	0.423038	0	0	AIMP2	protein_coding
ENSG00000163898.10	0.371633	4.26985e-19	5.45454e-17	0.341959	3.80599e-16	2.02359e-14	LIPH	protein_coding
ENSG00000105849.6	0.37138	4.5302e-19	5.77435e-17	0.410602	0	0	POLR1F	protein_coding
ENSG00000101057.16	0.371343	4.56932e-19	5.79862e-17	0.411789	0	0	MYBL2	protein_coding
ENSG00000142945.13	0.37127	4.6485e-19	5.88617e-17	0.423723	6.7656e-25	6.64375e-23	KIF2C	protein_coding
ENSG00000106290.15	0.371246	4.67466e-19	5.90633e-17	0.407911	0	0	TAF6	protein_coding
ENSG00000052749.14	0.371152	4.77807e-19	6.02381e-17	0.388539	0	0	RRP12	protein_coding
ENSG00000085552.17	0.371024	4.92362e-19	6.19014e-17	0.387518	0	0	IGSF9	protein_coding
ENSG00000196428.12	0.371017	4.93148e-19	6.19014e-17	0.419658	2.09233e-24	2.02698e-22	TSC22D2	protein_coding
ENSG00000169047.5	0.371008	4.94217e-19	6.19014e-17	0.38254	0	0	IRS1	protein_coding
ENSG00000106628.11	0.370708	5.30082e-19	6.625e-17	0.42333	0	0	POLD2	protein_coding
ENSG00000108479.12	0.370536	5.51741e-19	6.84595e-17	0.420197	0	0	GALK1	protein_coding
ENSG00000117362.13	0.370533	5.52146e-19	6.84595e-17	0.377019	0	0	APH1A	protein_coding
ENSG00000095139.14	0.37053	5.52504e-19	6.84595e-17	0.373873	0	0	ARCN1	protein_coding
ENSG00000149923.14	0.370517	5.54185e-19	6.85207e-17	0.429088	0	0	PPP4C	protein_coding
ENSG00000080031.10	0.370411	5.68151e-19	7.00974e-17	0.390349	0	0	PTPRH	protein_coding
ENSG00000089060.11	0.370321	5.80094e-19	7.14184e-17	0.3855	0	0	SLC8B1	protein_coding
ENSG00000131504.17	0.370072	6.14776e-19	7.54787e-17	0.347117	1.13796e-16	6.49919e-15	DIAPH1	protein_coding
ENSG00000103335.22	0.370066	6.15689e-19	7.54787e-17	0.369922	0	0	PIEZO1	protein_coding
ENSG00000145545.12	0.36962	6.82948e-19	8.35468e-17	0.385876	0	0	SRD5A1	protein_coding
ENSG00000121931.16	0.369565	6.91742e-19	8.44437e-17	0.386909	0	0	LRIF1	protein_coding
ENSG00000171631.15	0.369527	6.97857e-19	8.50104e-17	0.369686	0	0	P2RY6	protein_coding
ENSG00000124228.14	0.369397	7.19307e-19	8.7439e-17	0.413154	1.23426e-23	1.16832e-21	DDX27	protein_coding
ENSG00000100345.22	0.369226	7.48409e-19	9.07855e-17	0.374792	0	0	MYH9	protein_coding
ENSG00000185798.8	0.369214	7.50534e-19	9.08523e-17	0.421657	0	0	WDR53	protein_coding
ENSG00000175115.13	0.369094	7.71835e-19	9.32355e-17	0.373781	0	0	PACS1	protein_coding
ENSG00000197136.4	0.369049	7.79925e-19	9.40159e-17	0.407645	0	0	PCNX3	protein_coding
ENSG00000130779.21	0.368985	7.91548e-19	9.52182e-17	0.356778	1.26632e-17	8.19713e-16	CLIP1	protein_coding
ENSG00000099804.9	0.368932	8.01371e-19	9.61995e-17	0.411128	0	0	CDC34	protein_coding
ENSG00000084463.8	0.368801	8.26118e-19	9.89645e-17	0.397807	0	0	WBP11	protein_coding
ENSG00000168883.20	0.368613	8.62776e-19	1.03142e-16	0.419793	0	0	USP39	protein_coding
ENSG00000130669.17	0.368548	8.75962e-19	1.04502e-16	0.40829	0	0	PAK4	protein_coding
ENSG00000167447.12	0.368326	9.22055e-19	1.09774e-16	0.389053	0	0	SMG8	protein_coding
ENSG00000205250.9	0.368099	9.71875e-19	1.15467e-16	0.376865	1.24008e-19	9.86274e-18	E2F4	protein_coding
ENSG00000276043.5	0.368076	9.77119e-19	1.15852e-16	0.41071	0	0	UHRF1	protein_coding
ENSG00000162542.13	0.367928	1.01118e-18	1.19644e-16	0.336804	1.18479e-15	5.79752e-14	TMCO4	protein_coding
ENSG00000161526.15	0.367679	1.07102e-18	1.26247e-16	0.393876	0	0	SAP30BP	protein_coding
ENSG00000172500.13	0.367677	1.07136e-18	1.26247e-16	0.397794	7.01335e-22	6.2687e-20	FIBP	protein_coding
ENSG00000044090.10	0.367658	1.07608e-18	1.26546e-16	0.369631	0	0	CUL7	protein_coding
ENSG00000163191.6	0.367581	1.09539e-18	1.28555e-16	0.352792	2.61429e-17	1.61273e-15	S100A11	protein_coding
ENSG00000114554.11	0.367344	1.15715e-18	1.35527e-16	0.368912	0	0	PLXNA1	protein_coding
ENSG00000104055.16	0.367303	1.16808e-18	1.3653e-16	0.402173	2.26473e-22	2.06258e-20	TGM5	protein_coding
ENSG00000213859.7	0.367247	1.18331e-18	1.38031e-16	0.362797	3.2753e-18	2.30352e-16	KCTD11	protein_coding
ENSG00000196923.14	0.367097	1.22484e-18	1.42301e-16	0.363366	0	0	PDLIM7	protein_coding
ENSG00000049283.18	0.366803	1.31057e-18	1.51955e-16	0.378403	0	0	EPN3	protein_coding
ENSG00000132768.14	0.366664	1.35339e-18	1.56605e-16	0.425692	0	0	DPH2	protein_coding
ENSG00000111145.8	0.366615	1.36855e-18	1.58043e-16	0.347849	9.51184e-17	5.45948e-15	ELK3	protein_coding
ENSG00000140950.16	0.366579	1.37997e-18	1.59043e-16	0.36787	1.02461e-18	7.50789e-17	MEAK7	protein_coding
ENSG00000167394.13	0.366504	1.40407e-18	1.61498e-16	0.398946	5.21847e-22	4.70812e-20	ZNF668	protein_coding
ENSG00000130985.17	0.366485	1.41024e-18	1.61886e-16	0.380532	0	0	UBA1	protein_coding
ENSG00000136270.14	0.366433	1.42727e-18	1.63031e-16	0.425542	0	0	TBRG4	protein_coding
ENSG00000168488.18	0.366429	1.4284e-18	1.63031e-16	0.39113	0	0	ATXN2L	protein_coding
ENSG00000071539.14	0.366428	1.42868e-18	1.63031e-16	0.396653	0	0	TRIP13	protein_coding
ENSG00000132002.9	0.366278	1.47901e-18	1.68441e-16	0.356822	7.58579e-18	5.06371e-16	DNAJB1	protein_coding
ENSG00000131746.13	0.36626	1.48506e-18	1.68797e-16	0.373021	3.08268e-19	2.34825e-17	TNS4	protein_coding
ENSG00000110218.9	0.366125	1.53185e-18	1.73773e-16	0.383499	2.50284e-20	2.0734e-18	PANX1	protein_coding
ENSG00000173898.14	0.366076	1.54937e-18	1.75416e-16	0.36208	4.44917e-19	3.3407e-17	SPTBN2	protein_coding
ENSG00000090889.12	0.365968	1.58801e-18	1.79439e-16	0.398243	0	0	KIF4A	protein_coding
ENSG00000196878.15	0.36587	1.62404e-18	1.83152e-16	0.369671	0	0	LAMB3	protein_coding
ENSG00000160767.21	0.365706	1.68638e-18	1.89812e-16	0.392227	0	0	FAM189B	protein_coding
ENSG00000006451.8	0.365677	1.69778e-18	1.90723e-16	0.396601	0	0	RALA	protein_coding
ENSG00000128039.12	0.365596	1.7296e-18	1.9392e-16	0.348286	8.53586e-17	4.92869e-15	SRD5A3	protein_coding
ENSG00000167173.19	0.365286	1.85679e-18	2.07777e-16	0.351103	4.14239e-17	2.49933e-15	C15orf39	protein_coding
ENSG00000136830.12	0.365248	1.87301e-18	2.09187e-16	0.3274	8.35977e-15	3.57028e-13	NIBAN2	protein_coding
ENSG00000173120.15	0.365201	1.89345e-18	2.11062e-16	0.364914	0	0	KDM2A	protein_coding
ENSG00000169180.12	0.365158	1.91217e-18	2.12737e-16	0.392146	0	0	XPO6	protein_coding
ENSG00000137936.18	0.365126	1.92607e-18	2.13871e-16	0.362621	1.76514e-19	1.38292e-17	BCAR3	protein_coding
ENSG00000071564.17	0.365003	1.98128e-18	2.1958e-16	0.367056	0	0	TCF3	protein_coding
ENSG00000129474.16	0.364948	2.00635e-18	2.21933e-16	0.376227	1.44363e-19	1.14187e-17	AJUBA	protein_coding
ENSG00000117395.13	0.36492	2.01906e-18	2.22912e-16	0.419028	2.489e-24	2.39529e-22	EBNA1BP2	protein_coding
ENSG00000154845.16	0.364848	2.05277e-18	2.262e-16	0.357385	6.21921e-18	4.22972e-16	PPP4R1	protein_coding
ENSG00000169258.7	0.364681	2.13278e-18	2.33679e-16	0.405307	0	0	GPRIN1	protein_coding
ENSG00000150687.12	0.364445	2.25072e-18	2.46134e-16	0.360725	1.37566e-18	9.94145e-17	PRSS23	protein_coding
ENSG00000049541.11	0.364363	2.29309e-18	2.50293e-16	0.43008	0	0	RFC2	protein_coding
ENSG00000196526.10	0.364231	2.36362e-18	2.57505e-16	0.354328	2.17738e-17	1.3636e-15	AFAP1	protein_coding
ENSG00000176014.13	0.364163	2.40043e-18	2.61023e-16	0.396436	9.92537e-22	8.81694e-20	TUBB6	protein_coding
ENSG00000196230.13	0.364097	2.4369e-18	2.6449e-16	0.431296	0	0	TUBB	protein_coding
ENSG00000067057.18	0.364066	2.45378e-18	2.65823e-16	0.376784	0	0	PFKP	protein_coding
ENSG00000129911.9	0.363757	2.63301e-18	2.84706e-16	0.378273	0	0	KLF16	protein_coding
ENSG00000157227.13	0.363683	2.67803e-18	2.89032e-16	0.376031	0	0	MMP14	protein_coding
ENSG00000075461.6	0.363573	2.74562e-18	2.95682e-16	0.34315	2.4351e-16	1.33023e-14	CACNG4	protein_coding
ENSG00000087365.16	0.363566	2.74989e-18	2.95682e-16	0.380959	4.63941e-20	3.78903e-18	SF3B2	protein_coding
ENSG00000133216.17	0.363279	2.93552e-18	3.15055e-16	0.381136	4.44457e-20	3.63504e-18	EPHB2	protein_coding
ENSG00000114993.17	0.363043	3.09777e-18	3.31852e-16	0.391279	3.65577e-21	3.13652e-19	RTKN	protein_coding
ENSG00000166578.10	0.363031	3.10567e-18	3.32082e-16	0.374331	0	0	IQCD	protein_coding
ENSG00000238227.8	0.362841	3.2428e-18	3.45919e-16	0.353488	2.14605e-17	1.34837e-15	TMEM250	protein_coding
ENSG00000139722.7	0.362835	3.24705e-18	3.45919e-16	0.342784	3.15536e-16	1.69483e-14	VPS37B	protein_coding
ENSG00000103512.15	0.362291	3.67391e-18	3.90673e-16	0.361477	8.08695e-19	5.95598e-17	NOMO1	protein_coding
ENSG00000092820.18	0.362275	3.68692e-18	3.90946e-16	0.349166	6.84418e-17	4.00801e-15	EZR	protein_coding
ENSG00000007384.15	0.362272	3.69003e-18	3.90946e-16	0.371389	0	0	RHBDF1	protein_coding
ENSG00000127526.15	0.36203	3.89767e-18	4.12189e-16	0.334686	1.86116e-15	8.82307e-14	SLC35E1	protein_coding
ENSG00000083444.17	0.361967	3.95339e-18	4.16556e-16	0.403599	0	0	PLOD1	protein_coding
ENSG00000130589.16	0.36181	4.09654e-18	4.30853e-16	0.356314	9.00596e-18	5.94301e-16	HELZ2	protein_coding
ENSG00000171314.9	0.361514	4.3805e-18	4.59881e-16	0.38314	0	0	PGAM1	protein_coding
ENSG00000231274.5	0.361492	4.40206e-18	4.61306e-16	0.34656	1.17792e-16	6.72079e-15	SBK3	protein_coding
ENSG00000224051.7	0.361216	4.68542e-18	4.90111e-16	0.378199	9.01497e-20	7.24977e-18	CPTP	protein_coding
ENSG00000123130.17	0.361167	4.73699e-18	4.94609e-16	0.364115	2.42687e-18	1.73428e-16	ACOT9	protein_coding
ENSG00000125977.7	0.361109	4.80021e-18	5.00305e-16	0.39824	0	0	EIF2S2	protein_coding
ENSG00000099917.17	0.360922	5.00655e-18	5.20871e-16	0.365358	0	0	MED15	protein_coding
ENSG00000149257.16	0.360892	5.04108e-18	5.23519e-16	0.381078	0	0	SERPINH1	protein_coding
ENSG00000094804.12	0.360824	5.11847e-18	5.30602e-16	0.406818	6.70293e-23	6.18265e-21	CDC6	protein_coding
ENSG00000174013.8	0.360733	5.22482e-18	5.40657e-16	0.401696	2.56391e-22	2.32771e-20	FBXO45	protein_coding
ENSG00000133398.4	0.360664	5.30667e-18	5.48144e-16	0.391332	0	0	MED10	protein_coding
ENSG00000188064.10	0.360578	5.40993e-18	5.57812e-16	0.350656	4.66145e-17	2.78919e-15	WNT7B	protein_coding
ENSG00000106009.16	0.360494	5.51355e-18	5.67483e-16	0.399062	5.06478e-22	4.57661e-20	BRAT1	protein_coding
ENSG00000163214.21	0.360455	5.56171e-18	5.71421e-16	0.396297	1.02818e-21	9.11951e-20	DHX57	protein_coding
ENSG00000145220.14	0.360306	5.75151e-18	5.89872e-16	0.391389	0	0	LYAR	protein_coding
ENSG00000034510.6	0.360218	5.86688e-18	6.00637e-16	0.383071	0	0	TMSB10	protein_coding
ENSG00000124356.16	0.360205	5.88401e-18	6.01325e-16	0.365376	0	0	STAMBP	protein_coding
ENSG00000130340.16	0.360175	5.92407e-18	6.04349e-16	0.38575	0	0	SNX9	protein_coding
ENSG00000096070.19	0.359831	6.4005e-18	6.51801e-16	0.351676	3.55291e-17	2.16173e-15	BRPF3	protein_coding
ENSG00000135624.16	0.359798	6.4478e-18	6.55462e-16	0.395668	0	0	CCT7	protein_coding
ENSG00000139405.16	0.359711	6.57493e-18	6.66659e-16	0.366943	0	0	RITA1	protein_coding
ENSG00000167772.12	0.359707	6.58104e-18	6.66659e-16	0.370436	0	0	ANGPTL4	protein_coding
ENSG00000160710.17	0.359627	6.69999e-18	6.7752e-16	0.344388	2.1789e-16	1.20164e-14	ADAR	protein_coding
ENSG00000130821.17	0.359619	6.71313e-18	6.77662e-16	0.362009	4.84229e-19	3.62644e-17	SLC6A8	protein_coding
ENSG00000079739.17	0.359577	6.77645e-18	6.8286e-16	0.381921	0	0	PGM1	protein_coding
ENSG00000176915.15	0.359442	6.9853e-18	7.02084e-16	0.371332	0	0	ANKLE2	protein_coding
ENSG00000173020.11	0.359438	6.99154e-18	7.02084e-16	0.362354	3.02702e-19	2.30889e-17	GRK2	protein_coding
ENSG00000073111.14	0.359385	7.07381e-18	7.09112e-16	0.431807	0	0	MCM2	protein_coding
ENSG00000012211.13	0.359357	7.11864e-18	7.1237e-16	0.410948	2.23382e-23	2.09388e-21	PRICKLE3	protein_coding
ENSG00000155066.16	0.359288	7.22927e-18	7.22189e-16	0.354807	1.45313e-17	9.35397e-16	PROM2	protein_coding
ENSG00000131944.10	0.359236	7.31455e-18	7.29447e-16	0.39755	7.46614e-22	6.65282e-20	FAAP24	protein_coding
ENSG00000157911.11	0.359125	7.49995e-18	7.46645e-16	0.393933	1.87389e-21	1.62707e-19	PEX10	protein_coding
ENSG00000090316.16	0.359099	7.54224e-18	7.49564e-16	0.353888	2.3989e-17	1.49101e-15	MAEA	protein_coding
ENSG00000197021.9	0.359019	7.67954e-18	7.61897e-16	0.379005	7.43028e-20	6.00044e-18	EOLA2	protein_coding
ENSG00000124225.16	0.358912	7.86543e-18	7.77667e-16	0.317783	5.5205e-14	2.08339e-12	PMEPA1	protein_coding
ENSG00000013306.16	0.358812	8.04437e-18	7.94e-16	0.401251	0	0	SLC25A39	protein_coding
ENSG00000088325.16	0.358788	8.08638e-18	7.96784e-16	0.399226	0	0	TPX2	protein_coding
ENSG00000143294.15	0.358669	8.3058e-18	8.1701e-16	0.377493	1.06737e-19	8.54801e-18	PRCC	protein_coding
ENSG00000130270.16	0.35857	8.49173e-18	8.3388e-16	0.382268	3.3781e-20	2.78252e-18	ATP8B3	protein_coding
ENSG00000133597.11	0.358323	8.97288e-18	8.7843e-16	0.394065	0	0	ADCK2	protein_coding
ENSG00000050820.17	0.358322	8.97584e-18	8.7843e-16	0.361202	1.00024e-18	7.33864e-17	BCAR1	protein_coding
ENSG00000138180.16	0.3581	9.43268e-18	9.21577e-16	0.378501	0	0	CEP55	protein_coding
ENSG00000166851.15	0.358001	9.64366e-18	9.39013e-16	0.412829	0	0	PLK1	protein_coding
ENSG00000253276.4	0.357978	9.693e-18	9.42228e-16	0.362961	3.21705e-20	2.65366e-18	CCDC71L	protein_coding
ENSG00000181481.14	0.357953	9.74584e-18	9.45773e-16	0.373018	0	0	RNF135	protein_coding
ENSG00000161654.10	0.357807	1.00695e-17	9.75542e-16	0.379699	0	0	LSM12	protein_coding
ENSG00000148773.14	0.357688	1.03394e-17	1.00001e-15	0.375596	1.67738e-19	1.31595e-17	MKI67	protein_coding
ENSG00000136802.12	0.357617	1.05054e-17	1.01268e-15	0.349393	6.46004e-17	3.8039e-15	LRRC8A	protein_coding
ENSG00000136485.15	0.356937	1.2221e-17	1.17609e-15	0.351174	4.34576e-17	2.61656e-15	DCAF7	protein_coding
ENSG00000017797.13	0.356927	1.22488e-17	1.1768e-15	0.345631	1.62649e-16	9.10915e-15	RALBP1	protein_coding
ENSG00000164823.11	0.356847	1.2469e-17	1.19597e-15	0.387363	0	0	OSGIN2	protein_coding
ENSG00000082153.18	0.356608	1.31486e-17	1.25906e-15	0.330579	4.37866e-15	1.95084e-13	BZW1	protein_coding
ENSG00000148248.14	0.356528	1.33858e-17	1.27965e-15	0.353897	1.90641e-17	1.20832e-15	SURF4	protein_coding
ENSG00000175063.17	0.356277	1.41517e-17	1.35064e-15	0.377112	0	0	UBE2C	protein_coding
ENSG00000160207.9	0.356137	1.45985e-17	1.38964e-15	0.380167	5.61681e-20	4.56146e-18	HSF2BP	protein_coding
ENSG00000168140.5	0.356134	1.46086e-17	1.38964e-15	0.348335	8.43119e-17	4.87313e-15	VASN	protein_coding
ENSG00000183696.14	0.356092	1.47455e-17	1.40036e-15	0.36527	0	0	UPP1	protein_coding
ENSG00000103549.22	0.356016	1.49958e-17	1.4218e-15	0.351852	3.38746e-17	2.0676e-15	RNF40	protein_coding
ENSG00000105556.11	0.356005	1.50325e-17	1.42293e-15	0.367259	1.17985e-18	8.60171e-17	MIER2	protein_coding
ENSG00000168528.12	0.355996	1.50634e-17	1.42353e-15	0.350527	4.82179e-17	2.87916e-15	SERINC2	protein_coding
ENSG00000084733.11	0.355673	1.61781e-17	1.52637e-15	0.367308	0	0	RAB10	protein_coding
ENSG00000103496.15	0.355582	1.65074e-17	1.5549e-15	0.345874	1.53489e-16	8.62962e-15	STX4	protein_coding
ENSG00000164924.18	0.35552	1.67374e-17	1.574e-15	0.346158	1.43427e-16	8.11926e-15	YWHAZ	protein_coding
ENSG00000116273.6	0.355352	1.73694e-17	1.63077e-15	0.406714	0	0	PHF13	protein_coding
ENSG00000151208.17	0.355216	1.79004e-17	1.6779e-15	0.363543	2.76456e-18	1.96587e-16	DLG5	protein_coding
ENSG00000167657.14	0.355174	1.80686e-17	1.69093e-15	0.353265	2.28745e-17	1.42634e-15	DAPK3	protein_coding
ENSG00000119203.14	0.355127	1.82577e-17	1.70586e-15	0.403592	0	0	CPSF3	protein_coding
ENSG00000116688.18	0.355057	1.85401e-17	1.72944e-15	0.376649	1.30566e-19	1.037e-17	MFN2	protein_coding
ENSG00000198952.8	0.35491	1.91504e-17	1.78349e-15	0.373302	0	0	SMG5	protein_coding
ENSG00000188372.15	0.354801	1.96167e-17	1.82398e-15	0.378212	0	0	ZP3	protein_coding
ENSG00000108091.11	0.354786	1.96831e-17	1.8272e-15	0.337221	1.08296e-15	5.33089e-14	CCDC6	protein_coding
ENSG00000168487.20	0.354694	2.00857e-17	1.86159e-15	0.342059	3.72093e-16	1.98568e-14	BMP1	protein_coding
ENSG00000188910.8	0.354662	2.02275e-17	1.87173e-15	0.340613	4.15679e-16	2.19796e-14	GJB3	protein_coding
ENSG00000028116.18	0.354555	2.07121e-17	1.91044e-15	0.370022	6.21953e-19	4.62191e-17	VRK2	protein_coding
ENSG00000004142.12	0.354532	2.08169e-17	1.91704e-15	0.388823	0	0	POLDIP2	protein_coding
ENSG00000032389.13	0.354391	2.14749e-17	1.97135e-15	0.391154	3.77173e-21	3.23121e-19	EIPR1	protein_coding
ENSG00000134317.18	0.35431	2.18621e-17	2.00372e-15	0.348459	7.82994e-17	4.55755e-15	GRHL1	protein_coding
ENSG00000148660.20	0.354275	2.20318e-17	2.01607e-15	0.360033	6.11683e-18	4.165e-16	CAMK2G	protein_coding
ENSG00000179151.13	0.354221	2.22966e-17	2.03707e-15	0.375074	0	0	EDC3	protein_coding
ENSG00000131473.17	0.354201	2.23956e-17	2.04288e-15	0.391434	0	0	ACLY	protein_coding
ENSG00000004478.8	0.35411	2.28462e-17	2.08069e-15	0.386579	0	0	FKBP4	protein_coding
ENSG00000127952.17	0.354036	2.32234e-17	2.11172e-15	0.386038	0	0	STYXL1	protein_coding
ENSG00000104312.8	0.353879	2.40397e-17	2.17697e-15	0.361531	7.7307e-19	5.71547e-17	RIPK2	protein_coding
ENSG00000143217.9	0.353876	2.40541e-17	2.17697e-15	0.362594	1.88723e-19	1.47258e-17	NECTIN4	protein_coding
ENSG00000100401.20	0.353845	2.42196e-17	2.18852e-15	0.391656	0	0	RANGAP1	protein_coding
ENSG00000131165.16	0.35376	2.46729e-17	2.226e-15	0.35266	3.1412e-17	1.92953e-15	CHMP1A	protein_coding
ENSG00000100991.12	0.353752	2.47195e-17	2.22673e-15	0.402553	2.05157e-22	1.8714e-20	TRPC4AP	protein_coding
ENSG00000130935.10	0.353741	2.47777e-17	2.22849e-15	0.401487	0	0	NOL11	protein_coding
ENSG00000108262.16	0.353688	2.50684e-17	2.25113e-15	0.381898	0	0	GIT1	protein_coding
ENSG00000179262.10	0.353632	2.53813e-17	2.27569e-15	0.379341	0	0	RAD23A	protein_coding
ENSG00000006453.14	0.35349	2.61859e-17	2.34418e-15	0.37949	0	0	BAIAP2L1	protein_coding
ENSG00000126767.18	0.353457	2.63733e-17	2.3573e-15	0.39107	0	0	ELK1	protein_coding
ENSG00000110104.13	0.353404	2.6682e-17	2.38121e-15	0.406406	0	0	CCDC86	protein_coding
ENSG00000183010.17	0.353237	2.76811e-17	2.46656e-15	0.372024	0	0	PYCR1	protein_coding
ENSG00000106397.12	0.353216	2.78051e-17	2.4738e-15	0.359058	7.61226e-18	5.07551e-16	PLOD3	protein_coding
ENSG00000099381.18	0.35318	2.80283e-17	2.48982e-15	0.361967	5.07342e-19	3.79462e-17	SETD1A	protein_coding
ENSG00000067334.14	0.353107	2.8481e-17	2.52545e-15	0.370837	0	0	DNTTIP2	protein_coding
ENSG00000099377.14	0.353101	2.85169e-17	2.52545e-15	0.360695	1.40146e-18	1.01152e-16	HSD3B7	protein_coding
ENSG00000108424.11	0.353032	2.89518e-17	2.56004e-15	0.383117	0	0	KPNB1	protein_coding
ENSG00000170260.9	0.353005	2.91282e-17	2.5717e-15	0.393181	2.26614e-21	1.96176e-19	ZNF212	protein_coding
ENSG00000126391.14	0.352927	2.96283e-17	2.61186e-15	0.388154	0	0	FRMD8	protein_coding
ENSG00000119318.13	0.35269	3.12102e-17	2.74712e-15	0.354557	1.56768e-17	1.00243e-15	RAD23B	protein_coding
ENSG00000130508.11	0.352648	3.14984e-17	2.76826e-15	0.356235	9.24673e-18	6.09492e-16	PXDN	protein_coding
ENSG00000162073.14	0.35261	3.1757e-17	2.78675e-15	0.386494	0	0	PAQR4	protein_coding
ENSG00000102172.16	0.352576	3.19958e-17	2.80344e-15	0.385797	0	0	SMS	protein_coding
ENSG00000136463.8	0.35254	3.22525e-17	2.82166e-15	0.400041	0	0	TACO1	protein_coding
ENSG00000066044.15	0.352415	3.31456e-17	2.8954e-15	0.37709	1.17544e-19	9.38746e-18	ELAVL1	protein_coding
ENSG00000168758.11	0.352366	3.35009e-17	2.92202e-15	0.356099	9.66897e-18	6.34427e-16	SEMA4C	protein_coding
ENSG00000164292.13	0.352278	3.41533e-17	2.97443e-15	0.378596	0	0	RHOBTB3	protein_coding
ENSG00000146670.10	0.352148	3.51363e-17	3.05543e-15	0.403137	0	0	CDCA5	protein_coding
ENSG00000110660.15	0.352117	3.53752e-17	3.07157e-15	0.376416	0	0	SLC35F2	protein_coding
ENSG00000159352.16	0.351822	3.77356e-17	3.27161e-15	0.365585	0	0	PSMD4	protein_coding
ENSG00000175793.12	0.351739	3.84212e-17	3.32377e-15	0.319748	3.78272e-14	1.47912e-12	SFN	protein_coding
ENSG00000111206.13	0.351735	3.84524e-17	3.32377e-15	0.392307	2.82429e-21	2.43219e-19	FOXM1	protein_coding
ENSG00000115275.14	0.351704	3.8715e-17	3.34147e-15	0.376772	0	0	MOGS	protein_coding
ENSG00000186185.14	0.351637	3.92859e-17	3.38568e-15	0.401201	2.91452e-22	2.64187e-20	KIF18B	protein_coding
ENSG00000123064.13	0.351551	4.00344e-17	3.44504e-15	0.34469	2.03047e-16	1.12516e-14	DDX54	protein_coding
ENSG00000117399.14	0.351444	4.09737e-17	3.52063e-15	0.392355	0	0	CDC20	protein_coding
ENSG00000144021.3	0.351241	4.28304e-17	3.67469e-15	0.365016	0	0	CIAO1	protein_coding
ENSG00000158470.5	0.351226	4.29722e-17	3.68139e-15	0.364969	0	0	B4GALT5	protein_coding
ENSG00000160208.13	0.351184	4.33617e-17	3.70926e-15	0.389888	5.17545e-21	4.4076e-19	RRP1B	protein_coding
ENSG00000143375.15	0.35114	4.37832e-17	3.73977e-15	0.369813	0	0	CGN	protein_coding
ENSG00000078401.7	0.351112	4.40511e-17	3.7571e-15	0.362225	3.67853e-19	2.78013e-17	EDN1	protein_coding
ENSG00000265808.4	0.351025	4.48939e-17	3.82333e-15	0.327026	9.01354e-15	3.83248e-13	SEC22B	protein_coding
ENSG00000161057.13	0.350851	4.66236e-17	3.96479e-15	0.406799	6.73633e-23	6.20355e-21	PSMC2	protein_coding
ENSG00000109917.11	0.350838	4.67546e-17	3.97008e-15	0.38398	0	0	ZPR1	protein_coding
ENSG00000179051.14	0.350796	4.71929e-17	4.00141e-15	0.420481	0	0	RCC2	protein_coding
ENSG00000159216.19	0.350738	4.77923e-17	4.04255e-15	0.342072	3.05796e-16	1.64404e-14	RUNX1	protein_coding
ENSG00000109255.11	0.35053	5.0002e-17	4.22101e-15	0.363587	0	0	NMU	protein_coding
ENSG00000086015.22	0.350369	5.17743e-17	4.36423e-15	0.409231	0	0	MAST2	protein_coding
ENSG00000115128.7	0.350127	5.45697e-17	4.59316e-15	0.364299	0	0	SF3B6	protein_coding
ENSG00000113360.16	0.349938	5.68516e-17	4.77826e-15	0.359328	2.85546e-18	2.02552e-16	DROSHA	protein_coding
ENSG00000106211.10	0.349865	5.77641e-17	4.8479e-15	0.367578	0	0	HSPB1	protein_coding
ENSG00000090339.9	0.349849	5.79693e-17	4.85807e-15	0.357722	5.49856e-18	3.7707e-16	ICAM1	protein_coding
ENSG00000007520.4	0.349821	5.83124e-17	4.87974e-15	0.388516	0	0	TSR3	protein_coding
ENSG00000167930.17	0.349706	5.97877e-17	4.99595e-15	0.347211	1.11213e-16	6.35797e-15	FAM234A	protein_coding
ENSG00000147144.13	0.349674	6.02089e-17	5.02388e-15	0.365691	1.69237e-18	1.21541e-16	CCDC120	protein_coding
ENSG00000180398.13	0.349583	6.14058e-17	5.11132e-15	0.37338	0	0	MCFD2	protein_coding
ENSG00000181143.15	0.349581	6.14339e-17	5.11132e-15	0.384359	2.02865e-20	1.68785e-18	MUC16	protein_coding
ENSG00000140464.20	0.34952	6.22542e-17	5.15804e-15	0.316589	6.93608e-14	2.56893e-12	PML	protein_coding
ENSG00000131475.7	0.349519	6.22634e-17	5.15804e-15	0.383974	0	0	VPS25	protein_coding
ENSG00000126453.9	0.349502	6.24979e-17	5.17005e-15	0.393669	2.00321e-21	1.73675e-19	BCL2L12	protein_coding
ENSG00000103550.14	0.349427	6.35166e-17	5.2468e-15	0.410034	2.85278e-23	2.65254e-21	KNOP1	protein_coding
ENSG00000112977.16	0.349213	6.65261e-17	5.48755e-15	0.341964	3.80144e-16	2.02303e-14	DAP	protein_coding
ENSG00000144028.15	0.349086	6.83843e-17	5.63278e-15	0.374258	0	0	SNRNP200	protein_coding
ENSG00000060718.22	0.348917	7.09215e-17	5.82515e-15	0.358337	8.94492e-18	5.90948e-16	COL11A1	protein_coding
ENSG00000108819.11	0.348746	7.35885e-17	6.03562e-15	0.340503	5.27662e-16	2.73744e-14	PPP1R9B	protein_coding
ENSG00000141580.16	0.348731	7.38336e-17	6.04713e-15	0.367441	0	0	WDR45B	protein_coding
ENSG00000159479.17	0.348708	7.41938e-17	6.06802e-15	0.387073	0	0	MED8	protein_coding
ENSG00000160209.19	0.3487	7.4333e-17	6.07081e-15	0.351306	3.92479e-17	2.38048e-15	PDXK	protein_coding
ENSG00000106077.18	0.348541	7.69231e-17	6.27347e-15	0.383281	2.64e-20	2.1839e-18	ABHD11	protein_coding
ENSG00000164294.14	0.348528	7.71342e-17	6.28181e-15	0.339067	7.24688e-16	3.66366e-14	GPX8	protein_coding
ENSG00000115963.13	0.348398	7.93346e-17	6.45191e-15	0.359337	2.84287e-18	2.01907e-16	RND3	protein_coding
ENSG00000129194.8	0.348389	7.94949e-17	6.45586e-15	0.363738	2.6447e-18	1.88295e-16	SOX15	protein_coding
ENSG00000274523.5	0.348306	8.09295e-17	6.56313e-15	0.381489	0	0	RCC1L	protein_coding
ENSG00000146731.11	0.348266	8.16246e-17	6.61022e-15	0.464973	0	0	CCT6A	protein_coding
ENSG00000134590.14	0.348248	8.19479e-17	6.62141e-15	0.340039	5.84924e-16	3.01017e-14	RTL8C	protein_coding
ENSG00000138031.14	0.348245	8.19921e-17	6.62141e-15	0.345928	1.34861e-16	7.64181e-15	ADCY3	protein_coding
ENSG00000131015.5	0.348095	8.46925e-17	6.82993e-15	0.358578	8.47549e-18	5.62261e-16	ULBP2	protein_coding
ENSG00000137747.16	0.348066	8.52234e-17	6.86316e-15	0.362813	9.29605e-20	7.46542e-18	TMPRSS13	protein_coding
ENSG00000073921.18	0.34805	8.55119e-17	6.87408e-15	0.357338	6.32614e-18	4.29234e-16	PICALM	protein_coding
ENSG00000113643.9	0.348046	8.55971e-17	6.87408e-15	0.334	1.63672e-15	7.81884e-14	RARS1	protein_coding
ENSG00000168040.5	0.347908	8.81789e-17	7.07158e-15	0.364093	2.4392e-18	1.74094e-16	FADD	protein_coding
ENSG00000079313.15	0.347886	8.85994e-17	7.09545e-15	0.346849	1.21451e-16	6.91585e-15	REXO1	protein_coding
ENSG00000177628.16	0.347872	8.88545e-17	7.10602e-15	0.37752	0	0	GBA	protein_coding
ENSG00000046604.13	0.347783	9.05697e-17	7.23317e-15	0.351638	3.58933e-17	2.18159e-15	DSG2	protein_coding
ENSG00000110092.4	0.347689	9.24218e-17	7.37089e-15	0.335037	1.72804e-15	8.22578e-14	CCND1	protein_coding
ENSG00000160256.13	0.347597	9.42831e-17	7.50897e-15	0.387719	8.87284e-21	7.46832e-19	FAM207A	protein_coding
ENSG00000167106.12	0.347189	1.02909e-16	8.18469e-15	0.341807	3.93858e-16	2.09023e-14	FAM102A	protein_coding
ENSG00000125505.17	0.347132	1.0418e-16	8.27439e-15	0.358751	8.15385e-18	5.4241e-16	MBOAT7	protein_coding
ENSG00000126603.9	0.346904	1.09421e-16	8.67867e-15	0.371768	0	0	GLIS2	protein_coding
ENSG00000137203.15	0.346861	1.10435e-16	8.74708e-15	0.357947	9.75993e-18	6.39668e-16	TFAP2A	protein_coding
ENSG00000146112.12	0.346838	1.10976e-16	8.77787e-15	0.344061	2.00749e-16	1.11349e-14	PPP1R18	protein_coding
ENSG00000059378.13	0.346815	1.11525e-16	8.80928e-15	0.358037	9.56499e-18	6.28319e-16	PARP12	protein_coding
ENSG00000082213.18	0.34658	1.17281e-16	9.24032e-15	0.371625	0	0	C5orf22	protein_coding
ENSG00000157456.8	0.346579	1.17302e-16	9.24032e-15	0.384603	0	0	CCNB2	protein_coding
ENSG00000115884.11	0.346477	1.19904e-16	9.43242e-15	0.336167	1.35841e-15	6.56917e-14	SDC1	protein_coding
ENSG00000111321.11	0.346424	1.21281e-16	9.5277e-15	0.35282	2.59372e-17	1.60175e-15	LTBR	protein_coding
ENSG00000204580.13	0.346325	1.2388e-16	9.70687e-15	0.332414	2.99699e-15	1.36582e-13	DDR1	protein_coding
ENSG00000073008.15	0.346324	1.23897e-16	9.70687e-15	0.340214	5.62721e-16	2.90108e-14	PVR	protein_coding
ENSG00000157593.19	0.346262	1.25558e-16	9.82366e-15	0.373782	0	0	SLC35B2	protein_coding
ENSG00000139641.13	0.346213	1.26873e-16	9.91312e-15	0.337321	1.05983e-15	5.24383e-14	ESYT1	protein_coding
ENSG00000103671.10	0.346175	1.27919e-16	9.97624e-15	0.340131	4.59803e-16	2.40703e-14	TRIP4	protein_coding
ENSG00000168092.14	0.346171	1.28027e-16	9.97624e-15	0.353745	1.99246e-17	1.25597e-15	PAFAH1B2	protein_coding
ENSG00000121957.15	0.346127	1.29223e-16	1.00559e-14	0.416554	4.90465e-24	4.68098e-22	GPSM2	protein_coding
ENSG00000103966.11	0.34608	1.3054e-16	1.01447e-14	0.341151	4.56506e-16	2.39193e-14	EHD4	protein_coding
ENSG00000102007.11	0.346052	1.31314e-16	1.01911e-14	0.339828	6.12907e-16	3.14018e-14	PLP2	protein_coding
ENSG00000131899.11	0.345969	1.33681e-16	1.03609e-14	0.375074	1.89816e-19	1.47911e-17	LLGL1	protein_coding
ENSG00000186222.5	0.345939	1.34535e-16	1.04132e-14	0.348195	8.72952e-17	5.03548e-15	BLOC1S4	protein_coding
ENSG00000141367.12	0.345802	1.38528e-16	1.07078e-14	0.351994	3.2594e-17	1.99155e-15	CLTC	protein_coding
ENSG00000101447.15	0.345647	1.43194e-16	1.10537e-14	0.386111	0	0	FAM83D	protein_coding
ENSG00000157778.9	0.345519	1.47178e-16	1.13461e-14	0.373443	2.7912e-19	2.14889e-17	PSMG3	protein_coding
ENSG00000172936.16	0.345499	1.47783e-16	1.13631e-14	0.341495	4.22569e-16	2.23235e-14	MYD88	protein_coding
ENSG00000062485.19	0.345491	1.48048e-16	1.13631e-14	0.35845	4.1503e-18	2.89773e-16	CS	protein_coding
ENSG00000171877.21	0.34549	1.48069e-16	1.13631e-14	0.353337	2.7081e-17	1.66882e-15	FRMD5	protein_coding
ENSG00000166016.6	0.345487	1.48186e-16	1.13631e-14	0.388654	7.03661e-21	5.94007e-19	ABTB2	protein_coding
ENSG00000162062.15	0.345273	1.5509e-16	1.18768e-14	0.394757	1.5212e-21	1.33084e-19	TEDC2	protein_coding
ENSG00000075785.14	0.345083	1.61511e-16	1.23521e-14	0.365206	0	0	RAB7A	protein_coding
ENSG00000272391.6	0.345062	1.62221e-16	1.23899e-14	0.357436	6.10686e-18	4.16312e-16	POM121C	protein_coding
ENSG00000130204.13	0.344998	1.64445e-16	1.25433e-14	0.368773	0	0	TOMM40	protein_coding
ENSG00000126106.14	0.344947	1.66259e-16	1.26649e-14	0.32408	1.20324e-14	5.0236e-13	TMEM53	protein_coding
ENSG00000131747.15	0.344933	1.66762e-16	1.26864e-14	0.372866	3.19684e-19	2.432e-17	TOP2A	protein_coding
ENSG00000204394.13	0.344919	1.67258e-16	1.27075e-14	0.366701	0	0	VARS1	protein_coding
ENSG00000134697.13	0.344792	1.71846e-16	1.30388e-14	0.377208	0	0	GNL2	protein_coding
ENSG00000124104.19	0.344775	1.72448e-16	1.30674e-14	0.343108	2.45678e-16	1.3408e-14	SNX21	protein_coding
ENSG00000171219.9	0.344704	1.75074e-16	1.32386e-14	0.344651	1.77073e-16	9.8691e-15	CDC42BPG	protein_coding
ENSG00000055070.17	0.344702	1.75166e-16	1.32386e-14	0.391898	0	0	SZRD1	protein_coding
ENSG00000058262.10	0.34468	1.75997e-16	1.3284e-14	0.35026	5.16868e-17	3.08311e-15	SEC61A1	protein_coding
ENSG00000104142.11	0.34466	1.76729e-16	1.33218e-14	0.323897	1.24742e-14	5.20429e-13	VPS18	protein_coding
ENSG00000185049.16	0.344565	1.80348e-16	1.35769e-14	0.352363	2.94576e-17	1.8114e-15	NELFA	protein_coding
ENSG00000105173.14	0.344344	1.89027e-16	1.42117e-14	0.418484	2.89076e-24	2.77729e-22	CCNE1	protein_coding
ENSG00000118900.15	0.344319	1.90019e-16	1.42678e-14	0.367414	0	0	UBN1	protein_coding
ENSG00000173545.5	0.344283	1.91481e-16	1.43412e-14	0.378867	0	0	ZNF622	protein_coding
ENSG00000137809.17	0.344283	1.91494e-16	1.43412e-14	0.330538	4.41576e-15	1.96433e-13	ITGA11	protein_coding
ENSG00000150093.20	0.344164	1.96416e-16	1.46871e-14	0.350203	5.24619e-17	3.12611e-15	ITGB1	protein_coding
ENSG00000198792.13	0.344154	1.96797e-16	1.46871e-14	0.347665	9.95283e-17	5.70692e-15	TMEM184B	protein_coding
ENSG00000123989.14	0.344153	1.96876e-16	1.46871e-14	0.334504	1.93399e-15	9.13836e-14	CHPF	protein_coding
ENSG00000136715.19	0.344112	1.98577e-16	1.47949e-14	0.390157	0	0	SAP130	protein_coding
ENSG00000163900.11	0.343905	2.075e-16	1.54398e-14	0.362694	1.44077e-19	1.14118e-17	TMEM41A	protein_coding
ENSG00000161013.17	0.343861	2.09467e-16	1.55661e-14	0.340708	5.04079e-16	2.62453e-14	MGAT4B	protein_coding
ENSG00000148908.15	0.343687	2.17319e-16	1.61288e-14	0.349746	5.9035e-17	3.48899e-15	RGS10	protein_coding
ENSG00000171475.14	0.343668	2.18218e-16	1.61747e-14	0.340297	5.52341e-16	2.85021e-14	WIPF2	protein_coding
ENSG00000171824.14	0.343658	2.18684e-16	1.61885e-14	0.394004	1.84078e-21	1.60073e-19	EXOSC10	protein_coding
ENSG00000122359.18	0.343608	2.21009e-16	1.63396e-14	0.30967	2.53865e-13	8.42922e-12	ANXA11	protein_coding
ENSG00000177963.14	0.343558	2.23346e-16	1.64914e-14	0.365405	0	0	RIC8A	protein_coding
ENSG00000138363.15	0.343528	2.24794e-16	1.65771e-14	0.36076	1.34651e-18	9.75519e-17	ATIC	protein_coding
ENSG00000049656.14	0.343521	2.25102e-16	1.65786e-14	0.361857	5.70985e-19	4.25959e-17	CLPTM1L	protein_coding
ENSG00000105011.9	0.343487	2.26731e-16	1.66597e-14	0.390541	0	0	ASF1B	protein_coding
ENSG00000175573.7	0.343486	2.26781e-16	1.66597e-14	0.352603	3.18051e-17	1.95056e-15	C11orf68	protein_coding
ENSG00000132792.19	0.343459	2.28091e-16	1.67135e-14	0.388297	0	0	CTNNBL1	protein_coding
ENSG00000163975.12	0.3433	2.35919e-16	1.72651e-14	0.353613	2.54862e-17	1.57559e-15	MELTF	protein_coding
ENSG00000009335.18	0.343245	2.38647e-16	1.74427e-14	0.353727	2.00295e-17	1.2612e-15	UBE3C	protein_coding
ENSG00000167513.9	0.343113	2.45433e-16	1.7916e-14	0.384672	0	0	CDT1	protein_coding
ENSG00000138071.14	0.343049	2.48766e-16	1.81135e-14	0.33465	1.87529e-15	8.88278e-14	ACTR2	protein_coding
ENSG00000128604.20	0.342929	2.55157e-16	1.85554e-14	0.33568	1.1591e-15	5.68144e-14	IRF5	protein_coding
ENSG00000141564.15	0.342784	2.63144e-16	1.91122e-14	0.357564	5.82745e-18	3.98205e-16	RPTOR	protein_coding
ENSG00000135392.18	0.342755	2.64727e-16	1.9203e-14	0.348763	7.33241e-17	4.27226e-15	DNAJC14	protein_coding
ENSG00000158480.11	0.342735	2.65864e-16	1.92613e-14	0.373495	2.75728e-19	2.12561e-17	SPATA2	protein_coding
ENSG00000161638.11	0.342693	2.68261e-16	1.94106e-14	0.377543	0	0	ITGA5	protein_coding
ENSG00000139880.19	0.342607	2.73152e-16	1.97398e-14	0.380084	5.73046e-20	4.64723e-18	CDH24	protein_coding
ENSG00000158604.15	0.342555	2.76143e-16	1.9931e-14	0.373242	0	0	TMED4	protein_coding
ENSG00000175931.13	0.342524	2.77957e-16	2.00119e-14	0.364364	0	0	UBE2O	protein_coding
ENSG00000168439.17	0.342477	2.80762e-16	2.01886e-14	0.392868	0	0	STIP1	protein_coding
ENSG00000105063.19	0.34245	2.82341e-16	2.02769e-14	0.315929	7.86249e-14	2.87881e-12	PPP6R1	protein_coding
ENSG00000120254.16	0.342355	2.88072e-16	2.06628e-14	0.367177	0	0	MTHFD1L	protein_coding
ENSG00000165474.8	0.342301	2.91402e-16	2.08758e-14	0.350148	5.3219e-17	3.1647e-15	GJB2	protein_coding
ENSG00000143641.10	0.342102	3.039e-16	2.17172e-14	0.336286	1.32427e-15	6.42559e-14	GALNT2	protein_coding
ENSG00000082781.12	0.34207	3.05954e-16	2.18369e-14	0.352536	2.80777e-17	1.7284e-15	ITGB5	protein_coding
ENSG00000070814.22	0.341875	3.18765e-16	2.27232e-14	0.3551	1.83635e-17	1.16776e-15	TCOF1	protein_coding
ENSG00000080845.18	0.341788	3.24656e-16	2.31146e-14	0.355751	1.0823e-17	7.06137e-16	DLGAP4	protein_coding
ENSG00000078246.17	0.341696	3.31049e-16	2.35407e-14	0.366508	0	0	TULP3	protein_coding
ENSG00000106346.11	0.341602	3.37649e-16	2.39511e-14	0.394935	1.45392e-21	1.28169e-19	USP42	protein_coding
ENSG00000073969.18	0.34158	3.39205e-16	2.4032e-14	0.368512	0	0	NSF	protein_coding
ENSG00000167642.13	0.341561	3.4056e-16	2.40984e-14	0.328588	6.57483e-15	2.84372e-13	SPINT2	protein_coding
ENSG00000174996.12	0.341498	3.45082e-16	2.43885e-14	0.359099	3.16197e-18	2.22925e-16	KLC2	protein_coding
ENSG00000135932.11	0.341363	3.55031e-16	2.5061e-14	0.319745	3.78451e-14	1.47912e-12	CAB39	protein_coding
ENSG00000154920.15	0.341289	3.60602e-16	2.54231e-14	0.392304	2.82641e-21	2.43219e-19	EME1	protein_coding
ENSG00000173065.13	0.341194	3.6793e-16	2.59081e-14	0.358316	4.37716e-18	3.03411e-16	FAM222B	protein_coding
ENSG00000033100.16	0.341187	3.68423e-16	2.59112e-14	0.34141	4.30746e-16	2.27139e-14	CHPF2	protein_coding
ENSG00000196498.13	0.341174	3.69482e-16	2.59541e-14	0.330827	4.16148e-15	1.85694e-13	NCOR2	protein_coding
ENSG00000125149.12	0.34112	3.73694e-16	2.62165e-14	0.359776	6.48027e-18	4.37634e-16	C16orf70	protein_coding
ENSG00000175467.15	0.341114	3.74126e-16	2.62165e-14	0.361804	6.0263e-19	4.48986e-17	SART1	protein_coding
ENSG00000213551.7	0.341051	3.79118e-16	2.65341e-14	0.391115	3.80849e-21	3.25787e-19	DNAJC9	protein_coding
ENSG00000111424.12	0.341017	3.81877e-16	2.66948e-14	0.329467	4.1094e-15	1.83796e-13	VDR	protein_coding
ENSG00000172818.10	0.341008	3.82559e-16	2.67102e-14	0.361568	4.32695e-18	3.00653e-16	OVOL1	protein_coding
ENSG00000106638.17	0.340703	4.07892e-16	2.84445e-14	0.375368	1.77056e-19	1.38528e-17	TBL2	protein_coding
ENSG00000103507.14	0.340685	4.09397e-16	2.85151e-14	0.360772	1.33689e-18	9.70982e-17	BCKDK	protein_coding
ENSG00000203879.12	0.340662	4.11373e-16	2.86182e-14	0.361384	8.7142e-19	6.40161e-17	GDI1	protein_coding
ENSG00000142453.12	0.34065	4.1243e-16	2.86572e-14	0.356688	1.29169e-17	8.35202e-16	CARM1	protein_coding
ENSG00000103042.9	0.340584	4.18209e-16	2.90238e-14	0.378442	0	0	SLC38A7	protein_coding
ENSG00000150768.16	0.340542	4.2184e-16	2.92406e-14	0.351195	4.04221e-17	2.44655e-15	DLAT	protein_coding
ENSG00000150457.9	0.34032	4.42002e-16	3.06015e-14	0.299879	1.15858e-12	3.42188e-11	LATS2	protein_coding
ENSG00000102882.12	0.340237	4.4975e-16	3.11006e-14	0.348878	7.15257e-17	4.17169e-15	MAPK3	protein_coding
ENSG00000204839.9	0.34009	4.63809e-16	3.20344e-14	0.351248	3.98547e-17	2.41475e-15	MROH6	protein_coding
ENSG00000067596.12	0.340017	4.70921e-16	3.24868e-14	0.340783	4.95759e-16	2.58354e-14	DHX8	protein_coding
ENSG00000144524.18	0.339941	4.78484e-16	3.29692e-14	0.364173	0	0	COPS7B	protein_coding
ENSG00000037897.17	0.33977	4.95905e-16	3.41288e-14	0.414366	0	0	METTL1	protein_coding
ENSG00000130706.13	0.339717	5.01418e-16	3.44671e-14	0.406773	0	0	ADRM1	protein_coding
ENSG00000004961.15	0.339672	5.06189e-16	3.47537e-14	0.35643	1.36797e-17	8.83531e-16	HCCS	protein_coding
ENSG00000101150.18	0.339632	5.10437e-16	3.50037e-14	0.395648	0	0	TPD52L2	protein_coding
ENSG00000122515.15	0.339391	5.36782e-16	3.67231e-14	0.350692	4.61692e-17	2.76541e-15	ZMIZ2	protein_coding
ENSG00000101457.13	0.339269	5.50653e-16	3.76276e-14	0.346621	1.28328e-16	7.29308e-15	DNTTIP1	protein_coding
ENSG00000139579.13	0.339206	5.57932e-16	3.80531e-14	0.36401	0	0	NABP2	protein_coding
ENSG00000156928.5	0.339204	5.58199e-16	3.80531e-14	0.398568	5.75046e-22	5.16388e-20	MALSU1	protein_coding
ENSG00000182934.12	0.339165	5.62734e-16	3.8317e-14	0.343707	2.55229e-16	1.38507e-14	SRPRA	protein_coding
ENSG00000156515.24	0.339149	5.64587e-16	3.83979e-14	0.319736	3.79125e-14	1.47912e-12	HK1	protein_coding
ENSG00000180901.11	0.338961	5.87142e-16	3.98849e-14	0.34762	9.38038e-17	5.39474e-15	KCTD2	protein_coding
ENSG00000166920.13	0.33891	5.93426e-16	4.02644e-14	0.343009	2.50894e-16	1.36669e-14	C15orf48	protein_coding
ENSG00000213588.6	0.338831	6.03356e-16	4.08901e-14	0.379246	0	0	ZBTB9	protein_coding
ENSG00000106554.13	0.338819	6.0476e-16	4.09372e-14	0.390988	0	0	CHCHD3	protein_coding
ENSG00000088247.17	0.338783	6.0941e-16	4.12037e-14	0.369402	7.18579e-19	5.31942e-17	KHSRP	protein_coding
ENSG00000115677.17	0.338749	6.1375e-16	4.14486e-14	0.342672	3.23682e-16	1.73696e-14	HDLBP	protein_coding
ENSG00000164087.8	0.338592	6.34117e-16	4.27241e-14	0.402984	1.83347e-22	1.67776e-20	POC1A	protein_coding
ENSG00000196704.13	0.338496	6.46934e-16	4.35369e-14	0.354716	1.494e-17	9.60632e-16	AMZ2	protein_coding
ENSG00000150990.8	0.338416	6.57818e-16	4.42178e-14	0.359582	6.76921e-18	4.55549e-16	DHX37	protein_coding
ENSG00000113504.21	0.338334	6.69051e-16	4.49205e-14	0.347896	9.40027e-17	5.40081e-15	SLC12A7	protein_coding
ENSG00000143106.13	0.338307	6.72813e-16	4.51207e-14	0.386425	1.22134e-20	1.02353e-18	PSMA5	protein_coding
ENSG00000105699.16	0.338231	6.83507e-16	4.57847e-14	0.326421	1.01759e-14	4.29821e-13	LSR	protein_coding
ENSG00000113758.13	0.338205	6.87313e-16	4.59862e-14	0.339876	6.06388e-16	3.1123e-14	DBN1	protein_coding
ENSG00000149480.7	0.338168	6.92628e-16	4.62697e-14	0.384712	0	0	MTA2	protein_coding
ENSG00000124383.9	0.338164	6.93153e-16	4.62697e-14	0.369747	0	0	MPHOSPH10	protein_coding
ENSG00000116521.11	0.338094	7.03376e-16	4.6898e-14	0.350601	4.72931e-17	2.82687e-15	SCAMP3	protein_coding
ENSG00000123159.16	0.33789	7.337e-16	4.88634e-14	0.345773	1.57244e-16	8.82354e-15	GIPC1	protein_coding
ENSG00000006555.11	0.337878	7.35653e-16	4.88982e-14	0.337508	7.94387e-16	3.98858e-14	TTC22	protein_coding
ENSG00000129173.13	0.337876	7.35916e-16	4.88982e-14	0.372425	0	0	E2F8	protein_coding
ENSG00000130826.18	0.337791	7.49084e-16	4.97159e-14	0.376911	0	0	DKC1	protein_coding
ENSG00000196182.11	0.337733	7.58037e-16	5.02524e-14	0.334989	1.74567e-15	8.29603e-14	STK40	protein_coding
ENSG00000137825.11	0.337607	7.7814e-16	5.14754e-14	0.357007	7.11263e-18	4.76992e-16	ITPKA	protein_coding
ENSG00000198753.12	0.337606	7.78269e-16	5.14754e-14	0.335151	1.29243e-15	6.28694e-14	PLXNB3	protein_coding
ENSG00000007923.16	0.337486	7.97866e-16	5.27112e-14	0.393367	0	0	DNAJC11	protein_coding
ENSG00000170175.11	0.337468	8.00989e-16	5.28571e-14	0.372059	3.86409e-19	2.90516e-17	CHRNB1	protein_coding
ENSG00000142186.17	0.337462	8.01935e-16	5.28591e-14	0.373598	0	0	SCYL1	protein_coding
ENSG00000185624.15	0.337441	8.05369e-16	5.30249e-14	0.334019	2.14217e-15	1.0048e-13	P4HB	protein_coding
ENSG00000141569.12	0.337426	8.07927e-16	5.31327e-14	0.354287	1.69913e-17	1.08289e-15	TRIM65	protein_coding
ENSG00000165733.8	0.337413	8.10086e-16	5.3214e-14	0.356898	7.38854e-18	4.94347e-16	BMS1	protein_coding
ENSG00000105993.15	0.3374	8.12339e-16	5.33014e-14	0.37335	2.85252e-19	2.19317e-17	DNAJB6	protein_coding
ENSG00000161542.17	0.337259	8.36426e-16	5.48196e-14	0.387565	9.21667e-21	7.74643e-19	PRPSAP1	protein_coding
ENSG00000184432.11	0.337248	8.38291e-16	5.48796e-14	0.318538	4.77586e-14	1.82383e-12	COPB2	protein_coding
ENSG00000084774.14	0.337181	8.49935e-16	5.55788e-14	0.411462	0	0	CAD	protein_coding
ENSG00000161036.13	0.337102	8.63971e-16	5.64328e-14	0.373921	0	0	LRWD1	protein_coding
ENSG00000171848.16	0.337073	8.69228e-16	5.67119e-14	0.371431	0	0	RRM2	protein_coding
ENSG00000169607.13	0.336964	8.89014e-16	5.79374e-14	0.376043	1.50836e-19	1.18981e-17	CKAP2L	protein_coding
ENSG00000213445.10	0.336938	8.93862e-16	5.81877e-14	0.359834	6.39637e-18	4.32981e-16	SIPA1	protein_coding
ENSG00000127463.15	0.336929	8.95486e-16	5.82277e-14	0.38095	4.64891e-20	3.79142e-18	EMC1	protein_coding
ENSG00000168461.13	0.336774	9.24794e-16	6.00658e-14	0.337705	9.75376e-16	4.84258e-14	RAB31	protein_coding
ENSG00000166140.17	0.336745	9.30229e-16	6.02832e-14	0.342744	2.6537e-16	1.43875e-14	ZFYVE19	protein_coding
ENSG00000169813.16	0.336715	9.36063e-16	6.05933e-14	0.343765	2.51846e-16	1.37054e-14	HNRNPF	protein_coding
ENSG00000085978.22	0.336686	9.41679e-16	6.08886e-14	0.335009	1.33075e-15	6.44862e-14	ATG16L1	protein_coding
ENSG00000011009.11	0.33661	9.56596e-16	6.17308e-14	0.344803	1.97717e-16	1.09773e-14	LYPLA2	protein_coding
ENSG00000142871.18	0.336609	9.56844e-16	6.17308e-14	0.331555	3.58128e-15	1.61678e-13	CCN1	protein_coding
ENSG00000121774.18	0.33637	1.0053e-15	6.47844e-14	0.373124	0	0	KHDRBS1	protein_coding
ENSG00000127080.10	0.336316	1.01653e-15	6.54352e-14	0.341355	3.55669e-16	1.90331e-14	IPPK	protein_coding
ENSG00000092445.12	0.33631	1.0179e-15	6.54505e-14	0.376361	1.39824e-19	1.10901e-17	TYRO3	protein_coding
ENSG00000198443.6	0.336264	1.02758e-15	6.59995e-14	0.31013	1.76129e-13	6.02125e-12	KRTAP4-1	protein_coding
ENSG00000172432.19	0.336194	1.04254e-15	6.68858e-14	0.356702	7.90495e-18	5.26459e-16	GTPBP2	protein_coding
ENSG00000126254.12	0.336163	1.04911e-15	6.72326e-14	0.349086	6.98445e-17	4.08187e-15	RBM42	protein_coding
ENSG00000010278.15	0.336132	1.05598e-15	6.75928e-14	0.291504	6.42884e-12	1.68348e-10	CD9	protein_coding
ENSG00000084731.15	0.336126	1.05732e-15	6.75928e-14	0.364898	2.02927e-18	1.45194e-16	KIF3C	protein_coding
ENSG00000186862.20	0.336121	1.05824e-15	6.75928e-14	0.320897	2.2472e-14	9.07381e-13	PDZD7	protein_coding
ENSG00000101189.7	0.336105	1.06175e-15	6.7742e-14	0.394039	1.82428e-21	1.58878e-19	MRGBP	protein_coding
ENSG00000166197.17	0.335863	1.11624e-15	7.114e-14	0.36229	3.34583e-19	2.53532e-17	NOLC1	protein_coding
ENSG00000174705.13	0.335777	1.13619e-15	7.23315e-14	0.30262	7.05248e-13	2.16605e-11	SH3PXD2B	protein_coding
ENSG00000156639.12	0.335752	1.14211e-15	7.26282e-14	0.333925	2.1851e-15	1.02327e-13	ZFAND3	protein_coding
ENSG00000111640.15	0.335633	1.17039e-15	7.43446e-14	0.35867	3.79504e-18	2.65934e-16	GAPDH	protein_coding
ENSG00000106605.11	0.335395	1.22909e-15	7.79875e-14	0.321913	2.48291e-14	9.9698e-13	BLVRA	protein_coding
ENSG00000137269.15	0.335373	1.23477e-15	7.8262e-14	0.368541	0	0	LRRC1	protein_coding
ENSG00000121152.10	0.335329	1.24589e-15	7.88804e-14	0.394689	1.54763e-21	1.35192e-19	NCAPH	protein_coding
ENSG00000065427.15	0.335311	1.25047e-15	7.90836e-14	0.321907	2.48552e-14	9.97332e-13	KARS1	protein_coding
ENSG00000156711.17	0.335304	1.25227e-15	7.91109e-14	0.332825	2.75127e-15	1.26381e-13	MAPK13	protein_coding
ENSG00000188486.3	0.335171	1.28712e-15	8.12233e-14	0.385451	0	0	H2AX	protein_coding
ENSG00000156860.16	0.335146	1.29376e-15	8.15096e-14	0.332178	2.37389e-15	1.10363e-13	FBRS	protein_coding
ENSG00000139644.13	0.335143	1.29448e-15	8.15096e-14	0.336253	1.33353e-15	6.45428e-14	TMBIM6	protein_coding
ENSG00000078804.13	0.334989	1.33615e-15	8.40418e-14	0.324668	1.44316e-14	5.97344e-13	TP53INP2	protein_coding
ENSG00000143320.9	0.334961	1.34396e-15	8.44272e-14	0.34121	4.50559e-16	2.36506e-14	CRABP2	protein_coding
ENSG00000141524.17	0.334956	1.3452e-15	8.44272e-14	0.332819	2.75435e-15	1.26422e-13	TMC6	protein_coding
ENSG00000168090.10	0.33491	1.35815e-15	8.51477e-14	0.403626	0	0	COPS6	protein_coding
ENSG00000172059.11	0.334865	1.37068e-15	8.58397e-14	0.325966	1.1145e-14	4.6666e-13	KLF11	protein_coding
ENSG00000101367.9	0.334844	1.3767e-15	8.61234e-14	0.375989	1.52773e-19	1.20344e-17	MAPRE1	protein_coding
ENSG00000106012.18	0.334759	1.40086e-15	8.75191e-14	0.33905	7.27435e-16	3.67158e-14	IQCE	protein_coding
ENSG00000122952.17	0.334755	1.40204e-15	8.75191e-14	0.385993	0	0	ZWINT	protein_coding
ENSG00000172354.10	0.334749	1.40361e-15	8.75228e-14	0.371194	0	0	GNB2	protein_coding
ENSG00000111667.14	0.334663	1.42867e-15	8.88937e-14	0.362232	3.64286e-19	2.75678e-17	USP5	protein_coding
ENSG00000183317.17	0.33466	1.42955e-15	8.88937e-14	0.335884	1.11126e-15	5.46555e-14	EPHA10	protein_coding
ENSG00000012048.23	0.334658	1.43022e-15	8.88937e-14	0.374217	2.32537e-19	1.80713e-17	BRCA1	protein_coding
ENSG00000101464.11	0.334649	1.43294e-15	8.88968e-14	0.358576	3.94306e-18	2.75637e-16	PIGU	protein_coding
ENSG00000183624.14	0.334647	1.43335e-15	8.88968e-14	0.358744	3.67916e-18	2.58127e-16	HMCES	protein_coding
ENSG00000134250.20	0.334596	1.44861e-15	8.9747e-14	0.324194	1.58543e-14	6.51561e-13	NOTCH2	protein_coding
ENSG00000168411.14	0.334509	1.47456e-15	9.11593e-14	0.361411	4.48393e-18	3.09697e-16	RFWD3	protein_coding
ENSG00000254470.3	0.33443	1.49862e-15	9.24542e-14	0.33678	1.19089e-15	5.81754e-14	AP5B1	protein_coding
ENSG00000183258.12	0.33443	1.49871e-15	9.24542e-14	0.332094	3.2029e-15	1.45278e-13	DDX41	protein_coding
ENSG00000104856.14	0.334337	1.52768e-15	9.41406e-14	0.309137	2.80119e-13	9.20565e-12	RELB	protein_coding
ENSG00000131236.18	0.334317	1.53383e-15	9.44187e-14	0.324481	1.49767e-14	6.17691e-13	CAP1	protein_coding
ENSG00000159055.4	0.333797	1.70626e-15	1.04921e-13	0.389947	0	0	MIS18A	protein_coding
ENSG00000182022.18	0.333769	1.71586e-15	1.05399e-13	0.321732	2.57227e-14	1.02857e-12	CHST15	protein_coding
ENSG00000136279.21	0.333742	1.72565e-15	1.05888e-13	0.359136	3.11108e-18	2.19874e-16	DBNL	protein_coding
ENSG00000105048.17	0.333732	1.72892e-15	1.05976e-13	0.369572	6.9068e-19	5.12604e-17	TNNT1	protein_coding
ENSG00000198925.12	0.333512	1.80847e-15	1.10734e-13	0.343377	2.32077e-16	1.2738e-14	ATG9A	protein_coding
ENSG00000165434.8	0.333497	1.81424e-15	1.10971e-13	0.35076	4.5353e-17	2.72088e-15	PGM2L1	protein_coding
ENSG00000135046.14	0.333317	1.8822e-15	1.15005e-13	0.295912	2.99963e-12	8.33904e-11	ANXA1	protein_coding
ENSG00000116698.21	0.333303	1.88754e-15	1.1521e-13	0.357275	6.47107e-18	4.37525e-16	SMG7	protein_coding
ENSG00000142002.17	0.333207	1.92476e-15	1.17358e-13	0.341972	3.79453e-16	2.02122e-14	DPP9	protein_coding
ENSG00000090372.15	0.333152	1.94669e-15	1.18569e-13	0.338776	7.72422e-16	3.88844e-14	STRN4	protein_coding
ENSG00000105323.17	0.33311	1.96344e-15	1.19464e-13	0.332346	3.03935e-15	1.38403e-13	HNRNPUL1	protein_coding
ENSG00000179546.4	0.333099	1.96759e-15	1.1959e-13	0.361723	4.17848e-18	2.91388e-16	HTR1D	protein_coding
ENSG00000001167.14	0.332867	2.06324e-15	1.25272e-13	0.350142	5.32994e-17	3.16621e-15	NFYA	protein_coding
ENSG00000099953.10	0.332811	2.08685e-15	1.26572e-13	0.339292	6.89747e-16	3.49663e-14	MMP11	protein_coding
ENSG00000174371.17	0.332691	2.13844e-15	1.2943e-13	0.380229	5.5344e-20	4.50087e-18	EXO1	protein_coding
ENSG00000177706.9	0.332637	2.16204e-15	1.30677e-13	0.317811	4.08926e-14	1.58362e-12	FAM20C	protein_coding
ENSG00000065000.19	0.332634	2.16357e-15	1.30677e-13	0.34396	2.40677e-16	1.31725e-14	AP3D1	protein_coding
ENSG00000013563.14	0.332596	2.18032e-15	1.31551e-13	0.308915	2.2106e-13	7.40385e-12	DNASE1L1	protein_coding
ENSG00000114354.15	0.332351	2.2921e-15	1.38007e-13	0.35303	2.44503e-17	1.51642e-15	TFG	protein_coding
ENSG00000126368.6	0.332272	2.32895e-15	1.40079e-13	0.326847	9.34347e-15	3.964e-13	NR1D1	protein_coding
ENSG00000169718.18	0.332239	2.34494e-15	1.40894e-13	0.34428	2.23459e-16	1.22884e-14	DUS1L	protein_coding
ENSG00000188229.6	0.332203	2.36216e-15	1.41781e-13	0.316141	7.55311e-14	2.77433e-12	TUBB4B	protein_coding
ENSG00000103126.15	0.33191	2.50675e-15	1.50303e-13	0.354678	1.51144e-17	9.70766e-16	AXIN1	protein_coding
ENSG00000117650.13	0.331903	2.51047e-15	1.5037e-13	0.358327	4.35966e-18	3.02562e-16	NEK2	protein_coding
ENSG00000125912.11	0.331769	2.5799e-15	1.54155e-13	0.335615	1.52811e-15	7.32238e-14	NCLN	protein_coding
ENSG00000151893.15	0.331765	2.58167e-15	1.54155e-13	0.371423	4.48478e-19	3.36306e-17	CACUL1	protein_coding
ENSG00000164366.4	0.33169	2.62164e-15	1.56219e-13	0.349902	5.67079e-17	3.35833e-15	CCDC127	protein_coding
ENSG00000163166.15	0.331453	2.75076e-15	1.63744e-13	0.348503	8.08497e-17	4.68896e-15	IWS1	protein_coding
ENSG00000018699.13	0.331407	2.77642e-15	1.65101e-13	0.351159	4.08074e-17	2.46729e-15	TTC27	protein_coding
ENSG00000205937.12	0.331353	2.80713e-15	1.66756e-13	0.353809	1.95574e-17	1.23552e-15	RNPS1	protein_coding
ENSG00000164932.13	0.331344	2.81245e-15	1.669e-13	0.321056	2.93484e-14	1.16388e-12	CTHRC1	protein_coding
ENSG00000152684.11	0.331318	2.82733e-15	1.67611e-13	0.339406	6.72778e-16	3.41361e-14	PELO	protein_coding
ENSG00000104880.18	0.331305	2.83438e-15	1.67856e-13	0.311964	1.6583e-13	5.70973e-12	ARHGEF18	protein_coding
ENSG00000107819.13	0.331123	2.9408e-15	1.73802e-13	0.317609	5.70799e-14	2.14434e-12	SFXN3	protein_coding
ENSG00000198954.9	0.331071	2.9722e-15	1.75479e-13	0.339451	6.66045e-16	3.38539e-14	KIFBP	protein_coding
ENSG00000186193.9	0.330897	3.07858e-15	1.81573e-13	0.366651	1.35734e-18	9.82134e-17	SAPCD2	protein_coding
ENSG00000198324.13	0.330871	3.09504e-15	1.82358e-13	0.31616	7.52565e-14	2.766e-12	PHETA1	protein_coding
ENSG00000214357.9	0.330844	3.11194e-15	1.83167e-13	0.327441	8.29024e-15	3.54583e-13	NEURL1B	protein_coding
ENSG00000007047.15	0.330823	3.12538e-15	1.83771e-13	0.342322	2.90115e-16	1.5641e-14	MARK4	protein_coding
ENSG00000166913.13	0.330814	3.13093e-15	1.8391e-13	0.313879	1.15836e-13	4.13376e-12	YWHAB	protein_coding
ENSG00000103653.16	0.330792	3.14481e-15	1.84537e-13	0.295374	3.29447e-12	9.08869e-11	CSK	protein_coding
ENSG00000124145.6	0.330765	3.16201e-15	1.85358e-13	0.306782	4.31375e-13	1.37091e-11	SDC4	protein_coding
ENSG00000136261.15	0.330697	3.20599e-15	1.87746e-13	0.370156	0	0	BZW2	protein_coding
ENSG00000076108.12	0.330663	3.22812e-15	1.8885e-13	0.333629	2.3251e-15	1.08356e-13	BAZ2A	protein_coding
ENSG00000148840.11	0.330619	3.25709e-15	1.90352e-13	0.340549	5.22286e-16	2.71199e-14	PPRC1	protein_coding
ENSG00000156642.17	0.330572	3.28821e-15	1.91976e-13	0.329287	4.26157e-15	1.90013e-13	NPTN	protein_coding
ENSG00000001629.10	0.33051	3.32956e-15	1.94194e-13	0.368316	0	0	ANKIB1	protein_coding
ENSG00000163159.14	0.33048	3.35014e-15	1.95185e-13	0.338794	7.69473e-16	3.87698e-14	VPS72	protein_coding
ENSG00000182473.22	0.330473	3.35458e-15	1.95185e-13	0.339803	4.9246e-16	2.56867e-14	EXOC7	protein_coding
ENSG00000169105.8	0.33047	3.35669e-15	1.95185e-13	0.343852	2.46828e-16	1.3458e-14	CHST14	protein_coding
ENSG00000171792.11	0.330389	3.4118e-15	1.97991e-13	0.356491	8.48941e-18	5.62261e-16	RHNO1	protein_coding
ENSG00000136943.11	0.330341	3.44544e-15	1.99742e-13	0.427345	2.4419e-25	2.42265e-23	CTSV	protein_coding
ENSG00000070413.20	0.330314	3.46381e-15	2.00606e-13	0.30562	5.32984e-13	1.66712e-11	DGCR2	protein_coding
ENSG00000127423.11	0.330191	3.5511e-15	2.05455e-13	0.416807	4.57718e-24	4.37568e-22	AUNIP	protein_coding
ENSG00000160214.13	0.33004	3.66091e-15	2.11596e-13	0.371675	0	0	RRP1	protein_coding
ENSG00000146674.15	0.329951	3.72743e-15	2.15226e-13	0.346103	1.45318e-16	8.21824e-15	IGFBP3	protein_coding
ENSG00000146701.12	0.329937	3.7381e-15	2.15626e-13	0.355601	1.13553e-17	7.39196e-16	MDH2	protein_coding
ENSG00000077235.18	0.329901	3.76517e-15	2.16971e-13	0.343878	2.08718e-16	1.15437e-14	GTF3C1	protein_coding
ENSG00000151651.16	0.32988	3.7815e-15	2.17695e-13	0.306272	4.73343e-13	1.49351e-11	ADAM8	protein_coding
ENSG00000121236.21	0.329742	3.88796e-15	2.23601e-13	0.339353	5.41034e-16	2.79986e-14	TRIM6	protein_coding
ENSG00000119333.11	0.329716	3.90841e-15	2.24553e-13	0.354623	1.53671e-17	9.83716e-16	DYNC2I2	protein_coding
ENSG00000133422.14	0.329702	3.91975e-15	2.24981e-13	0.348308	8.08819e-17	4.68896e-15	MORC2	protein_coding
ENSG00000006125.18	0.329676	3.93973e-15	2.25903e-13	0.318249	5.04853e-14	1.91691e-12	AP2B1	protein_coding
ENSG00000085760.15	0.329661	3.95191e-15	2.26376e-13	0.378177	0	0	MTIF2	protein_coding
ENSG00000025800.14	0.32951	4.07401e-15	2.33139e-13	0.344438	2.15392e-16	1.189e-14	KPNA6	protein_coding
ENSG00000186340.16	0.329478	4.10038e-15	2.34416e-13	0.324168	1.59355e-14	6.54086e-13	THBS2	protein_coding
ENSG00000168924.15	0.329404	4.16206e-15	2.37707e-13	0.333291	1.89207e-15	8.95494e-14	LETM1	protein_coding
ENSG00000124216.4	0.329284	4.26363e-15	2.43267e-13	0.322852	1.53235e-14	6.30645e-13	SNAI1	protein_coding
ENSG00000010292.13	0.329194	4.34195e-15	2.47491e-13	0.370856	5.12111e-19	3.82533e-17	NCAPD2	protein_coding
ENSG00000148498.16	0.329181	4.35346e-15	2.47902e-13	0.326296	1.04338e-14	4.39749e-13	PARD3	protein_coding
ENSG00000162576.17	0.32902	4.49633e-15	2.55621e-13	0.331288	3.78451e-15	1.70188e-13	MXRA8	protein_coding
ENSG00000197785.14	0.329018	4.49787e-15	2.55621e-13	0.366135	1.52831e-18	1.1017e-16	ATAD3A	protein_coding
ENSG00000186815.13	0.328837	4.66437e-15	2.64824e-13	0.313895	1.15489e-13	4.12397e-12	TPCN1	protein_coding
ENSG00000137996.13	0.328804	4.69621e-15	2.66369e-13	0.365547	0	0	RTCA	protein_coding
ENSG00000130635.16	0.328614	4.8786e-15	2.76443e-13	0.320482	3.28065e-14	1.29214e-12	COL5A1	protein_coding
ENSG00000164896.20	0.328609	4.8836e-15	2.76455e-13	0.371192	0	0	FASTK	protein_coding
ENSG00000181938.14	0.328446	5.04631e-15	2.85386e-13	0.354193	2.24346e-17	1.40194e-15	GINS3	protein_coding
ENSG00000126461.15	0.328407	5.08585e-15	2.87341e-13	0.329863	5.07065e-15	2.23329e-13	SCAF1	protein_coding
ENSG00000167625.11	0.328388	5.10485e-15	2.88132e-13	0.307651	2.79693e-13	9.19688e-12	ZNF526	protein_coding
ENSG00000182534.13	0.32818	5.32251e-15	3.00124e-13	0.317727	5.58038e-14	2.10324e-12	MXRA7	protein_coding
ENSG00000143476.18	0.328126	5.38002e-15	3.03071e-13	0.373593	2.69394e-19	2.0828e-17	DTL	protein_coding
ENSG00000160741.17	0.328072	5.43884e-15	3.06086e-13	0.334872	1.36856e-15	6.6072e-14	CRTC2	protein_coding
ENSG00000165006.14	0.328026	5.48922e-15	3.0862e-13	0.326494	1.00282e-14	4.24205e-13	UBAP1	protein_coding
ENSG00000075213.11	0.327909	5.61959e-15	3.15643e-13	0.33209	2.41694e-15	1.12093e-13	SEMA3A	protein_coding
ENSG00000143324.14	0.327863	5.67095e-15	3.18218e-13	0.302246	7.54924e-13	2.30757e-11	XPR1	protein_coding
ENSG00000175470.20	0.327858	5.67686e-15	3.1824e-13	0.315596	6.25798e-14	2.3304e-12	PPP2R2D	protein_coding
ENSG00000198933.9	0.327832	5.70654e-15	3.19594e-13	0.312682	1.45022e-13	5.0566e-12	TBKBP1	protein_coding
ENSG00000072110.15	0.327814	5.72712e-15	3.20436e-13	0.339212	7.02058e-16	3.55592e-14	ACTN1	protein_coding
ENSG00000182628.13	0.327671	5.89305e-15	3.29082e-13	0.367584	0	0	SKA2	protein_coding
ENSG00000085872.15	0.327528	6.06436e-15	3.38321e-13	0.329259	5.73618e-15	2.49972e-13	CHERP	protein_coding
ENSG00000167491.17	0.327489	6.11163e-15	3.40629e-13	0.319998	3.60366e-14	1.41262e-12	GATAD2A	protein_coding
ENSG00000123500.10	0.327434	6.17907e-15	3.43724e-13	0.285639	1.73691e-11	4.22803e-10	COL10A1	protein_coding
ENSG00000149679.11	0.327239	6.42528e-15	3.57076e-13	0.373148	2.99173e-19	2.285e-17	CABLES2	protein_coding
ENSG00000079616.13	0.327186	6.49291e-15	3.60488e-13	0.404306	0	0	KIF22	protein_coding
ENSG00000070423.18	0.327163	6.52287e-15	3.61803e-13	0.345077	1.617e-16	9.06477e-15	RNF126	protein_coding
ENSG00000100196.11	0.326966	6.78524e-15	3.75995e-13	0.303018	8.52663e-13	2.58309e-11	KDELR3	protein_coding
ENSG00000147164.12	0.326804	7.00736e-15	3.87931e-13	0.342568	2.75442e-16	1.48777e-14	SNX12	protein_coding
ENSG00000174574.16	0.326611	7.28217e-15	4.02758e-13	0.357311	6.3889e-18	4.32981e-16	AKIRIN1	protein_coding
ENSG00000186111.10	0.326565	7.34998e-15	4.0612e-13	0.287872	1.19295e-11	2.98708e-10	PIP5K1C	protein_coding
ENSG00000067829.19	0.326532	7.39827e-15	4.08369e-13	0.302336	7.42607e-13	2.27474e-11	IDH3G	protein_coding
ENSG00000180370.10	0.326528	7.40484e-15	4.08369e-13	0.338457	8.28335e-16	4.14103e-14	PAK2	protein_coding
ENSG00000058799.15	0.326516	7.42241e-15	4.08948e-13	0.302045	7.83006e-13	2.38709e-11	YIPF1	protein_coding
ENSG00000136950.13	0.326355	7.66339e-15	4.21823e-13	0.32073	3.12663e-14	1.23654e-12	ARPC5L	protein_coding
ENSG00000065491.8	0.326177	7.94061e-15	4.36666e-13	0.332454	2.97216e-15	1.35557e-13	TBC1D22B	protein_coding
ENSG00000142669.15	0.326156	7.97408e-15	4.38089e-13	0.329786	5.15176e-15	2.26729e-13	SH3BGRL3	protein_coding
ENSG00000159692.16	0.326094	8.07193e-15	4.43043e-13	0.317044	6.35947e-14	2.36599e-12	CTBP1	protein_coding
ENSG00000064961.19	0.32606	8.12693e-15	4.45638e-13	0.350854	4.42493e-17	2.66145e-15	HMG20B	protein_coding
ENSG00000167565.13	0.326014	8.20121e-15	4.49236e-13	0.307966	3.47361e-13	1.12175e-11	SERTAD3	protein_coding
ENSG00000105778.19	0.32601	8.20811e-15	4.49236e-13	0.385368	1.58424e-20	1.32382e-18	AVL9	protein_coding
ENSG00000105664.11	0.325972	8.27145e-15	4.52274e-13	0.308797	2.98205e-13	9.75009e-12	COMP	protein_coding
ENSG00000174437.17	0.325874	8.434e-15	4.60726e-13	0.311776	1.71754e-13	5.87862e-12	ATP2A2	protein_coding
ENSG00000171298.13	0.325822	8.52121e-15	4.64611e-13	0.303786	7.42516e-13	2.27474e-11	GAA	protein_coding
ENSG00000035403.18	0.325714	8.70553e-15	4.74213e-13	0.311636	1.76311e-13	6.02266e-12	VCL	protein_coding
ENSG00000123473.16	0.325695	8.73936e-15	4.75607e-13	0.386414	0	0	STIL	protein_coding
ENSG00000174327.7	0.325662	8.79643e-15	4.78262e-13	0.353287	2.2732e-17	1.41899e-15	SLC16A13	protein_coding
ENSG00000149503.13	0.325625	8.86121e-15	4.81331e-13	0.401183	0	0	INCENP	protein_coding
ENSG00000162063.13	0.325609	8.88903e-15	4.82219e-13	0.384299	2.05884e-20	1.70804e-18	CCNF	protein_coding
ENSG00000167110.18	0.325602	8.90129e-15	4.82219e-13	0.331176	3.87258e-15	1.74013e-13	GOLGA2	protein_coding
ENSG00000160688.19	0.325601	8.9026e-15	4.82219e-13	0.348116	8.90401e-17	5.131e-15	FLAD1	protein_coding
ENSG00000158747.15	0.325557	8.98128e-15	4.86024e-13	0.290863	7.17552e-12	1.86968e-10	NBL1	protein_coding
ENSG00000182134.16	0.325543	9.00622e-15	4.86918e-13	0.327379	8.39572e-15	3.58298e-13	TDRKH	protein_coding
ENSG00000166923.12	0.325463	9.15146e-15	4.94307e-13	0.321937	1.83385e-14	7.4727e-13	GREM1	protein_coding
ENSG00000168496.4	0.325316	9.42143e-15	5.08414e-13	0.39132	0	0	FEN1	protein_coding
ENSG00000087111.21	0.325298	9.45453e-15	5.09724e-13	0.353897	1.90637e-17	1.20832e-15	PIGS	protein_coding
ENSG00000186567.13	0.324918	1.01949e-14	5.49127e-13	0.329046	5.99071e-15	2.59887e-13	CEACAM19	protein_coding
ENSG00000138271.6	0.32488	1.02718e-14	5.52754e-13	0.410924	2.24816e-23	2.1005e-21	GPR87	protein_coding
ENSG00000105438.9	0.324818	1.03977e-14	5.59005e-13	0.3099	2.43299e-13	8.10169e-12	KDELR1	protein_coding
ENSG00000126107.15	0.324782	1.04733e-14	5.62545e-13	0.319621	3.87638e-14	1.5103e-12	HECTD3	protein_coding
ENSG00000134686.18	0.324541	1.09837e-14	5.89416e-13	0.311115	1.9423e-13	6.56616e-12	PHC2	protein_coding
ENSG00000116685.16	0.324524	1.10209e-14	5.90862e-13	0.354674	1.51333e-17	9.70902e-16	KIAA2013	protein_coding
ENSG00000185262.9	0.324426	1.12362e-14	6.01844e-13	0.321669	2.6041e-14	1.03986e-12	UBALD2	protein_coding
ENSG00000132471.12	0.324418	1.12556e-14	6.02325e-13	0.308144	3.36239e-13	1.09011e-11	WBP2	protein_coding
ENSG00000129925.11	0.324297	1.15283e-14	6.16349e-13	0.329531	5.42736e-15	2.37951e-13	PGAP6	protein_coding
ENSG00000185651.15	0.324262	1.1607e-14	6.1998e-13	0.338795	6.0789e-16	3.11724e-14	UBE2L3	protein_coding
ENSG00000133243.10	0.324249	1.16371e-14	6.21016e-13	0.3323	3.06849e-15	1.3962e-13	BTBD2	protein_coding
ENSG00000171729.14	0.32421	1.17276e-14	6.25e-13	0.331382	2.79072e-15	1.2799e-13	TMEM51	protein_coding
ENSG00000164054.15	0.324207	1.17334e-14	6.25e-13	0.331731	2.59965e-15	1.19893e-13	SHISA5	protein_coding
ENSG00000185122.11	0.324156	1.18517e-14	6.30719e-13	0.351804	3.43183e-17	2.09248e-15	HSF1	protein_coding
ENSG00000108468.15	0.324136	1.18987e-14	6.32638e-13	0.392334	2.80504e-21	2.42101e-19	CBX1	protein_coding
ENSG00000143373.18	0.324066	1.20664e-14	6.40962e-13	0.326961	6.7923e-15	2.9312e-13	ZNF687	protein_coding
ENSG00000130827.6	0.323962	1.23149e-14	6.5356e-13	0.325253	1.28476e-14	5.34062e-13	PLXNA3	protein_coding
ENSG00000101346.14	0.323943	1.23629e-14	6.55504e-13	0.379106	7.25191e-20	5.8646e-18	POFUT1	protein_coding
ENSG00000109534.17	0.32391	1.24422e-14	6.59105e-13	0.332195	3.13634e-15	1.42371e-13	GAR1	protein_coding
ENSG00000177679.16	0.323751	1.28395e-14	6.78905e-13	0.377075	1.17947e-19	9.40656e-18	SRRM3	protein_coding
ENSG00000127129.10	0.323745	1.28534e-14	6.79017e-13	0.34066	4.11589e-16	2.17833e-14	EDN2	protein_coding
ENSG00000163171.8	0.323735	1.28785e-14	6.79724e-13	0.306729	4.35562e-13	1.38186e-11	CDC42EP3	protein_coding
ENSG00000146826.17	0.323565	1.33194e-14	7.02353e-13	0.321616	2.63136e-14	1.05002e-12	MAP11	protein_coding
ENSG00000072401.15	0.323497	1.34988e-14	7.11164e-13	0.326941	9.16739e-15	3.89503e-13	UBE2D1	protein_coding
ENSG00000085840.13	0.323433	1.367e-14	7.19527e-13	0.385236	1.63635e-20	1.36538e-18	ORC1	protein_coding
ENSG00000116062.17	0.323428	1.36838e-14	7.19597e-13	0.387565	0	0	MSH6	protein_coding
ENSG00000160161.9	0.323357	1.3877e-14	7.2909e-13	0.354742	1.98768e-17	1.25432e-15	CILP2	protein_coding
ENSG00000127947.16	0.323319	1.39811e-14	7.33891e-13	0.364119	0	0	PTPN12	protein_coding
ENSG00000099968.18	0.323119	1.45402e-14	7.62547e-13	0.302503	9.35183e-13	2.80511e-11	BCL2L13	protein_coding
ENSG00000163904.13	0.323095	1.46108e-14	7.65558e-13	0.344266	1.92193e-16	1.06809e-14	SENP2	protein_coding
ENSG00000099364.18	0.323085	1.46386e-14	7.66317e-13	0.349968	5.64905e-17	3.34889e-15	FBXL19	protein_coding
ENSG00000109519.13	0.322937	1.50711e-14	7.88241e-13	0.313212	1.31313e-13	4.61764e-12	GRPEL1	protein_coding
ENSG00000168334.9	0.322728	1.5702e-14	8.205e-13	0.361208	4.69379e-18	3.23418e-16	XIRP1	protein_coding
ENSG00000143079.15	0.322581	1.61632e-14	8.43832e-13	0.302571	9.23794e-13	2.77672e-11	CTTNBP2NL	protein_coding
ENSG00000104853.16	0.322486	1.64661e-14	8.58094e-13	0.291323	6.63192e-12	1.7343e-10	CLPTM1	protein_coding
ENSG00000134531.10	0.322464	1.65379e-14	8.61062e-13	0.278098	6.02818e-11	1.32448e-09	EMP1	protein_coding
ENSG00000125450.11	0.322452	1.65779e-14	8.62367e-13	0.37768	0	0	NUP85	protein_coding
ENSG00000116670.15	0.322379	1.68176e-14	8.74045e-13	0.376719	0	0	MAD2L2	protein_coding
ENSG00000196262.15	0.322275	1.71644e-14	8.91269e-13	0.357139	6.79164e-18	4.56526e-16	PPIA	protein_coding
ENSG00000035687.10	0.322171	1.7515e-14	9.08657e-13	0.335285	1.63943e-15	7.82093e-14	ADSS2	protein_coding
ENSG00000185803.12	0.322134	1.76436e-14	9.13805e-13	0.34203	3.74536e-16	1.99687e-14	SLC52A2	protein_coding
ENSG00000166986.15	0.322134	1.76459e-14	9.13805e-13	0.385428	1.56099e-20	1.30628e-18	MARS1	protein_coding
ENSG00000168672.4	0.321896	1.84875e-14	9.56528e-13	0.298087	2.04871e-12	5.86196e-11	LRATD2	protein_coding
ENSG00000124535.16	0.321845	1.8671e-14	9.65158e-13	0.332574	2.8988e-15	1.32525e-13	WRNIP1	protein_coding
ENSG00000105325.15	0.321836	1.87046e-14	9.66028e-13	0.322366	2.27225e-14	9.16215e-13	FZR1	protein_coding
ENSG00000237649.8	0.321697	1.9221e-14	9.9093e-13	0.386949	1.07336e-20	9.00824e-19	KIFC1	protein_coding
ENSG00000052344.16	0.321507	1.99482e-14	1.02659e-12	0.288273	1.11477e-11	2.81204e-10	PRSS8	protein_coding
ENSG00000170779.11	0.321447	2.01839e-14	1.03779e-12	0.40834	4.47916e-23	4.15139e-21	CDCA4	protein_coding
ENSG00000198951.12	0.32139	2.04102e-14	1.04849e-12	0.313702	1.19775e-13	4.25595e-12	NAGA	protein_coding
ENSG00000188986.9	0.321255	2.09565e-14	1.0756e-12	0.32648	1.00574e-14	4.25127e-13	NELFB	protein_coding
ENSG00000146576.13	0.321147	2.14008e-14	1.09743e-12	0.333728	2.2774e-15	1.06391e-13	C7orf26	protein_coding
ENSG00000022840.16	0.321136	2.14506e-14	1.099e-12	0.31229	1.56046e-13	5.40133e-12	RNF10	protein_coding
ENSG00000196639.7	0.32103	2.18986e-14	1.12096e-12	0.315604	6.2489e-14	2.32936e-12	HRH1	protein_coding
ENSG00000005175.10	0.320912	2.24059e-14	1.1449e-12	0.341425	3.50429e-16	1.87875e-14	RPAP3	protein_coding
ENSG00000101557.15	0.320883	2.25325e-14	1.15035e-12	0.357629	5.69003e-18	3.89737e-16	USP14	protein_coding
ENSG00000100504.17	0.320782	2.29829e-14	1.17231e-12	0.345275	1.7696e-16	9.8691e-15	PYGL	protein_coding
ENSG00000159111.13	0.320751	2.31239e-14	1.17846e-12	0.329502	5.45945e-15	2.38995e-13	MRPL10	protein_coding
ENSG00000110108.10	0.320743	2.31586e-14	1.17919e-12	0.291553	6.37517e-12	1.67246e-10	TMEM109	protein_coding
ENSG00000073803.14	0.320733	2.32019e-14	1.18035e-12	0.322003	1.81028e-14	7.38188e-13	MAP3K13	protein_coding
ENSG00000197982.14	0.320548	2.40543e-14	1.22049e-12	0.324569	1.47193e-14	6.07946e-13	C1orf122	protein_coding
ENSG00000132305.21	0.320485	2.43511e-14	1.23447e-12	0.371829	0	0	IMMT	protein_coding
ENSG00000172216.6	0.320429	2.46216e-14	1.24708e-12	0.307228	3.97595e-13	1.27118e-11	CEBPB	protein_coding
ENSG00000122550.18	0.3204	2.4757e-14	1.25284e-12	0.37013	6.0661e-19	4.5137e-17	KLHL7	protein_coding
ENSG00000096384.20	0.320395	2.47821e-14	1.25301e-12	0.337001	1.13573e-15	5.57635e-14	HSP90AB1	protein_coding
ENSG00000078269.15	0.32029	2.52969e-14	1.27792e-12	0.319537	3.93952e-14	1.53283e-12	SYNJ2	protein_coding
ENSG00000116786.13	0.320224	2.56239e-14	1.29331e-12	0.319331	4.0998e-14	1.58664e-12	PLEKHM2	protein_coding
ENSG00000089685.15	0.320207	2.57057e-14	1.29517e-12	0.355476	1.1812e-17	7.67194e-16	BIRC5	protein_coding
ENSG00000112578.10	0.319774	2.79655e-14	1.40536e-12	0.367041	0	0	BYSL	protein_coding
ENSG00000038382.20	0.319748	2.81076e-14	1.41127e-12	0.345483	1.48289e-16	8.36169e-15	TRIO	protein_coding
ENSG00000143384.14	0.319683	2.84647e-14	1.42796e-12	0.301135	1.19411e-12	3.52141e-11	MCL1	protein_coding
ENSG00000198087.7	0.319595	2.89551e-14	1.4513e-12	0.324167	1.59384e-14	6.54086e-13	CD2AP	protein_coding
ENSG00000108861.9	0.319527	2.93407e-14	1.46935e-12	0.317879	4.03647e-14	1.56528e-12	DUSP3	protein_coding
ENSG00000170581.14	0.319491	2.95436e-14	1.47823e-12	0.319981	3.61544e-14	1.41628e-12	STAT2	protein_coding
ENSG00000071859.15	0.319385	3.01623e-14	1.50788e-12	0.315944	7.84101e-14	2.87276e-12	FAM50A	protein_coding
ENSG00000173327.8	0.319236	3.1047e-14	1.55076e-12	0.329027	6.01364e-15	2.60686e-13	MAP3K11	protein_coding
ENSG00000066455.13	0.319112	3.18011e-14	1.58706e-12	0.318231	5.06631e-14	1.92204e-12	GOLGA5	protein_coding
ENSG00000145216.16	0.318896	3.31576e-14	1.65293e-12	0.318724	3.42828e-14	1.34662e-12	FIP1L1	protein_coding
ENSG00000120149.9	0.318893	3.31782e-14	1.65293e-12	0.300864	9.69847e-13	2.90155e-11	MSX2	protein_coding
ENSG00000106348.18	0.318883	3.32441e-14	1.65478e-12	0.329654	5.29238e-15	2.32386e-13	IMPDH1	protein_coding
ENSG00000124333.16	0.318777	3.39306e-14	1.68554e-12	0.330201	4.7318e-15	2.08883e-13	VAMP7	protein_coding
ENSG00000145901.16	0.318774	3.39495e-14	1.68554e-12	0.274609	1.05874e-10	2.21897e-09	TNIP1	protein_coding
ENSG00000161847.14	0.318738	3.41887e-14	1.69595e-12	0.337946	7.25233e-16	3.66366e-14	RAVER1	protein_coding
ENSG00000142039.4	0.318679	3.45831e-14	1.71405e-12	0.312518	1.49549e-13	5.20187e-12	CCDC97	protein_coding
ENSG00000138107.13	0.318601	3.51048e-14	1.73841e-12	0.319355	4.08056e-14	1.58131e-12	ACTR1A	protein_coding
ENSG00000183486.13	0.318545	3.54901e-14	1.75598e-12	0.295803	2.40078e-12	6.80193e-11	MX2	protein_coding
ENSG00000163156.12	0.318484	3.59076e-14	1.7736e-12	0.347641	1.00111e-16	5.73463e-15	SCNM1	protein_coding
ENSG00000167085.13	0.318441	3.62094e-14	1.78698e-12	0.34118	4.53566e-16	2.37869e-14	PHB	protein_coding
ENSG00000197905.10	0.318413	3.641e-14	1.79535e-12	0.35451	1.59008e-17	1.01563e-15	TEAD4	protein_coding
ENSG00000108375.13	0.318261	3.74912e-14	1.84708e-12	0.311779	1.71675e-13	5.87862e-12	RNF43	protein_coding
ENSG00000166188.2	0.318116	3.85566e-14	1.89795e-12	0.306258	3.6192e-13	1.16356e-11	ZNF319	protein_coding
ENSG00000146574.16	0.318072	3.88888e-14	1.91267e-12	0.343642	2.19413e-16	1.20888e-14	CCZ1B	protein_coding
ENSG00000125970.12	0.317897	4.02206e-14	1.97481e-12	0.348998	7.14087e-17	4.16907e-15	RALY	protein_coding
ENSG00000173848.19	0.317892	4.02608e-14	1.97511e-12	0.302109	1.0035e-12	2.99139e-11	NET1	protein_coding
ENSG00000174851.16	0.317867	4.04555e-14	1.98297e-12	0.357087	6.91736e-18	4.64436e-16	YIF1A	protein_coding
ENSG00000101413.12	0.317831	4.07391e-14	1.99518e-12	0.362991	2.03394e-20	1.68981e-18	RPRD1B	protein_coding
ENSG00000107404.20	0.317611	4.25053e-14	2.07991e-12	0.326076	1.09039e-14	4.5756e-13	DVL1	protein_coding
ENSG00000115507.10	0.317521	4.32465e-14	2.11439e-12	0.338633	6.28655e-16	3.20381e-14	OTX1	protein_coding
ENSG00000269335.6	0.317411	4.4169e-14	2.15767e-12	0.309976	1.81312e-13	6.18014e-12	IKBKG	protein_coding
ENSG00000158545.16	0.317359	4.46198e-14	2.17784e-12	0.308961	2.89322e-13	9.4865e-12	ZC3H18	protein_coding
ENSG00000185085.2	0.317296	4.51624e-14	2.20247e-12	0.313592	1.22274e-13	4.32613e-12	INTS5	protein_coding
ENSG00000095752.7	0.317285	4.52577e-14	2.20525e-12	0.369493	7.03502e-19	5.2145e-17	IL11	protein_coding
ENSG00000175550.8	0.317185	4.61328e-14	2.246e-12	0.349136	6.8955e-17	4.03398e-15	DRAP1	protein_coding
ENSG00000181467.5	0.317078	4.7098e-14	2.29106e-12	0.32149	2.69662e-14	1.07457e-12	RAP2B	protein_coding
ENSG00000068394.11	0.317019	4.76301e-14	2.31305e-12	0.372367	0	0	GPKOW	protein_coding
ENSG00000137310.12	0.316948	4.82893e-14	2.34309e-12	0.385956	0	0	TCF19	protein_coding
ENSG00000141756.19	0.316822	4.94741e-14	2.39655e-12	0.316363	7.24103e-14	2.66989e-12	FKBP10	protein_coding
ENSG00000155561.15	0.316808	4.96079e-14	2.40101e-12	0.3764	0	0	NUP205	protein_coding
ENSG00000130479.11	0.316736	5.02946e-14	2.43221e-12	0.30769	2.77651e-13	9.13496e-12	MAP1S	protein_coding
ENSG00000084754.12	0.3167	5.06448e-14	2.44634e-12	0.297236	2.37933e-12	6.75111e-11	HADHA	protein_coding
ENSG00000153113.24	0.316697	5.06715e-14	2.44634e-12	0.28595	1.64877e-11	4.03567e-10	CAST	protein_coding
ENSG00000142173.16	0.316608	5.15522e-14	2.48678e-12	0.305334	5.61301e-13	1.74906e-11	COL6A2	protein_coding
ENSG00000135801.10	0.3166	5.16303e-14	2.48847e-12	0.310267	1.7167e-13	5.87862e-12	TAF5L	protein_coding
ENSG00000124541.7	0.316396	5.36833e-14	2.58311e-12	0.353949	1.87749e-17	1.19261e-15	RRP36	protein_coding
ENSG00000117682.17	0.316347	5.41982e-14	2.60571e-12	0.34225	3.56276e-16	1.90479e-14	DHDDS	protein_coding
ENSG00000065989.16	0.316294	5.47483e-14	2.62997e-12	0.274807	1.02567e-10	2.15907e-09	PDE4A	protein_coding
ENSG00000100109.17	0.316267	5.50366e-14	2.64162e-12	0.314508	1.02898e-13	3.71571e-12	TFIP11	protein_coding
ENSG00000173457.11	0.316177	5.59962e-14	2.68545e-12	0.312445	1.51599e-13	5.26682e-12	PPP1R14B	protein_coding
ENSG00000149925.22	0.316147	5.63152e-14	2.69851e-12	0.333789	1.70884e-15	8.14111e-14	ALDOA	protein_coding
ENSG00000127948.16	0.316115	5.66562e-14	2.7104e-12	0.362365	2.97325e-19	2.27388e-17	POR	protein_coding
ENSG00000142156.15	0.316115	5.66573e-14	2.7104e-12	0.313799	8.81557e-14	3.20743e-12	COL6A1	protein_coding
ENSG00000176749.9	0.315977	5.81732e-14	2.78061e-12	0.340852	3.95266e-16	2.09578e-14	CDK5R1	protein_coding
ENSG00000169851.15	0.315959	5.83797e-14	2.78817e-12	0.326531	7.3991e-15	3.18592e-13	PCDH7	protein_coding
ENSG00000196576.15	0.315905	5.89905e-14	2.81269e-12	0.284027	2.2735e-11	5.41515e-10	PLXNB2	protein_coding
ENSG00000012174.12	0.315889	5.91641e-14	2.81864e-12	0.327797	5.74615e-15	2.50217e-13	MBTPS2	protein_coding
ENSG00000167470.12	0.31584	5.97256e-14	2.84305e-12	0.336118	1.37258e-15	6.62105e-14	MIDN	protein_coding
ENSG00000183876.9	0.315816	6.00055e-14	2.85402e-12	0.29659	2.08751e-12	5.97003e-11	ARSI	protein_coding
ENSG00000068079.8	0.315734	6.09528e-14	2.89669e-12	0.323697	1.74907e-14	7.1474e-13	IFI35	protein_coding
ENSG00000196588.20	0.315642	6.20271e-14	2.94532e-12	0.308973	2.88706e-13	9.47168e-12	MRTFA	protein_coding
ENSG00000203499.12	0.315628	6.21986e-14	2.95104e-12	0.314017	1.12868e-13	4.04035e-12	IQANK1	protein_coding
ENSG00000118894.15	0.315586	6.27057e-14	2.97265e-12	0.342485	2.80276e-16	1.51247e-14	EEF2KMT	protein_coding
ENSG00000179010.14	0.315566	6.29448e-14	2.98154e-12	0.313528	1.23744e-13	4.37278e-12	MRFAP1	protein_coding
ENSG00000174903.16	0.315439	6.44828e-14	3.05189e-12	0.310977	1.99306e-13	6.72203e-12	RAB1B	protein_coding
ENSG00000197780.10	0.315394	6.50462e-14	3.07603e-12	0.334523	1.92637e-15	9.1098e-14	TAF13	protein_coding
ENSG00000018610.15	0.315366	6.53919e-14	3.08985e-12	0.346358	1.22991e-16	6.99666e-15	CXorf56	protein_coding
ENSG00000160685.13	0.315361	6.54562e-14	3.09036e-12	0.320286	2.5315e-14	1.01367e-12	ZBTB7B	protein_coding
ENSG00000100280.16	0.315259	6.67492e-14	3.14883e-12	0.287083	1.36283e-11	3.37876e-10	AP1B1	protein_coding
ENSG00000138069.18	0.315234	6.70675e-14	3.16126e-12	0.318368	4.93474e-14	1.87953e-12	RAB1A	protein_coding
ENSG00000063244.13	0.315212	6.73472e-14	3.17185e-12	0.323826	1.70481e-14	6.98139e-13	U2AF2	protein_coding
ENSG00000100297.16	0.315193	6.75923e-14	3.18081e-12	0.357768	1.01563e-17	6.64894e-16	MCM5	protein_coding
ENSG00000112658.8	0.315177	6.77956e-14	3.18777e-12	0.311804	1.70848e-13	5.86153e-12	SRF	protein_coding
ENSG00000167987.11	0.315075	6.9128e-14	3.24778e-12	0.325593	8.9178e-15	3.79456e-13	VPS37C	protein_coding
ENSG00000172081.14	0.31507	6.91908e-14	3.24809e-12	0.270589	2.00652e-10	3.99512e-09	MOB3A	protein_coding
ENSG00000160190.14	0.315008	7.00146e-14	3.28409e-12	0.310872	2.03224e-13	6.84219e-12	SLC37A1	protein_coding
ENSG00000092931.11	0.314935	7.10099e-14	3.32807e-12	0.337106	8.6327e-16	4.30822e-14	MFSD11	protein_coding
ENSG00000140497.16	0.314762	7.33912e-14	3.43689e-12	0.289018	9.82601e-12	2.51046e-10	SCAMP2	protein_coding
ENSG00000166546.14	0.314744	7.3641e-14	3.44579e-12	0.316004	5.78789e-14	2.17153e-12	BEAN1	protein_coding
ENSG00000138172.11	0.314653	7.49287e-14	3.5032e-12	0.300808	1.26568e-12	3.71918e-11	CALHM2	protein_coding
ENSG00000183751.15	0.314572	7.60974e-14	3.55497e-12	0.328194	7.12167e-15	3.07104e-13	TBL3	protein_coding
ENSG00000130758.8	0.314565	7.61993e-14	3.55685e-12	0.313605	9.14623e-14	3.32146e-12	MAP3K10	protein_coding
ENSG00000075218.19	0.314539	7.65649e-14	3.57103e-12	0.358934	3.39538e-18	2.38507e-16	GTSE1	protein_coding
ENSG00000133275.16	0.314454	7.78257e-14	3.6269e-12	0.317707	5.60146e-14	2.10981e-12	CSNK1G2	protein_coding
ENSG00000067182.8	0.314403	7.85815e-14	3.65917e-12	0.310122	2.33514e-13	7.80737e-12	TNFRSF1A	protein_coding
ENSG00000278259.4	0.314378	7.89542e-14	3.67357e-12	0.349968	5.64882e-17	3.34889e-15	MYO19	protein_coding
ENSG00000184900.16	0.314328	7.97075e-14	3.70563e-12	0.357739	5.46244e-18	3.75038e-16	SUMO3	protein_coding
ENSG00000173465.8	0.314294	8.02353e-14	3.72717e-12	0.336775	1.19223e-15	5.81914e-14	ZNRD2	protein_coding
ENSG00000172336.5	0.314243	8.10095e-14	3.7601e-12	0.362318	3.20492e-19	2.43494e-17	POP7	protein_coding
ENSG00000076382.17	0.314215	8.14463e-14	3.77734e-12	0.376912	0	0	SPAG5	protein_coding
ENSG00000008838.20	0.314202	8.16398e-14	3.78328e-12	0.322583	2.17736e-14	8.80413e-13	MED24	protein_coding
ENSG00000115761.16	0.314161	8.22926e-14	3.80742e-12	0.353829	2.43017e-17	1.50882e-15	NOL10	protein_coding
ENSG00000186834.4	0.314144	8.255e-14	3.81627e-12	0.317274	6.08519e-14	2.27568e-12	HEXIM1	protein_coding
ENSG00000086827.9	0.314078	8.35968e-14	3.86157e-12	0.356568	8.27176e-18	5.4962e-16	ZW10	protein_coding
ENSG00000115484.15	0.314059	8.39017e-14	3.86946e-12	0.349265	6.67395e-17	3.91229e-15	CCT4	protein_coding
ENSG00000078618.22	0.314016	8.45879e-14	3.898e-12	0.337955	9.23865e-16	4.59474e-14	NRDC	protein_coding
ENSG00000146918.20	0.313878	8.68381e-14	3.9985e-12	0.35767	1.03822e-17	6.78911e-16	NCAPG2	protein_coding
ENSG00000167107.13	0.313855	8.72153e-14	4.01267e-12	0.333506	2.38592e-15	1.10833e-13	ACSF2	protein_coding
ENSG00000162736.17	0.313749	8.8998e-14	4.09143e-12	0.311954	1.66144e-13	5.7171e-12	NCSTN	protein_coding
ENSG00000106366.9	0.313541	9.25812e-14	4.2438e-12	0.314751	7.35332e-14	2.70783e-12	SERPINE1	protein_coding
ENSG00000173334.4	0.313537	9.26421e-14	4.2438e-12	0.2983	1.53853e-12	4.47087e-11	TRIB1	protein_coding
ENSG00000149218.5	0.313529	9.27771e-14	4.24488e-12	0.293751	4.36639e-12	1.17703e-10	ENDOD1	protein_coding
ENSG00000150867.14	0.313493	9.34218e-14	4.271e-12	0.3032	8.25209e-13	2.50649e-11	PIP4K2A	protein_coding
ENSG00000115946.8	0.313488	9.35042e-14	4.27126e-12	0.355519	1.16543e-17	7.57808e-16	PNO1	protein_coding
ENSG00000180758.12	0.313484	9.35755e-14	4.27126e-12	0.33704	1.12624e-15	5.53448e-14	GPR157	protein_coding
ENSG00000162430.17	0.313391	9.52482e-14	4.34418e-12	0.31191	1.67534e-13	5.75808e-12	SELENON	protein_coding
ENSG00000132676.16	0.313348	9.60259e-14	4.37619e-12	0.327287	8.55158e-15	3.6468e-13	DAP3	protein_coding
ENSG00000126581.13	0.3133	9.69005e-14	4.41256e-12	0.295737	2.42883e-12	6.86122e-11	BECN1	protein_coding
ENSG00000134247.10	0.313227	9.82493e-14	4.47046e-12	0.320344	3.37004e-14	1.32554e-12	PTGFRN	protein_coding
ENSG00000107862.6	0.313147	9.97578e-14	4.53552e-12	0.294097	4.11222e-12	1.11267e-10	GBF1	protein_coding
ENSG00000126243.9	0.313105	1.00549e-13	4.56791e-12	0.329771	5.16752e-15	2.27249e-13	LRFN3	protein_coding
ENSG00000123562.18	0.312916	1.04229e-13	4.73136e-12	0.342635	2.71526e-16	1.46937e-14	MORF4L2	protein_coding
ENSG00000161642.18	0.312905	1.04435e-13	4.737e-12	0.295065	3.47622e-12	9.54449e-11	ZNF385A	protein_coding
ENSG00000103148.17	0.312895	1.04645e-13	4.74277e-12	0.312623	1.10171e-13	3.95608e-12	NPRL3	protein_coding
ENSG00000125445.11	0.312876	1.05014e-13	4.75576e-12	0.351424	3.80269e-17	2.30884e-15	MRPS7	protein_coding
ENSG00000101945.17	0.312864	1.05244e-13	4.76246e-12	0.410042	0	0	SUV39H1	protein_coding
ENSG00000141560.15	0.312855	1.05435e-13	4.76736e-12	0.353211	2.32289e-17	1.44688e-15	FN3KRP	protein_coding
ENSG00000164509.15	0.312827	1.05984e-13	4.78843e-12	0.344671	1.76315e-16	9.84585e-15	IL31RA	protein_coding
ENSG00000184207.9	0.312696	1.08656e-13	4.90531e-12	0.338754	7.76253e-16	3.90432e-14	PGP	protein_coding
ENSG00000084623.12	0.312644	1.0973e-13	4.94698e-12	0.341252	4.46348e-16	2.34723e-14	EIF3I	protein_coding
ENSG00000105887.11	0.312643	1.0975e-13	4.94698e-12	0.338157	8.84212e-16	4.40511e-14	MTPN	protein_coding
ENSG00000102119.11	0.312568	1.11307e-13	5.01324e-12	0.287924	1.18261e-11	2.96376e-10	EMD	protein_coding
ENSG00000160714.10	0.312553	1.11622e-13	5.02353e-12	0.332959	2.67526e-15	1.22988e-13	UBE2Q1	protein_coding
ENSG00000167670.16	0.312519	1.12359e-13	5.05275e-12	0.358205	4.57328e-18	3.15491e-16	CHAF1A	protein_coding
ENSG00000151239.14	0.312393	1.1505e-13	5.16971e-12	0.338221	8.71908e-16	4.34757e-14	TWF1	protein_coding
ENSG00000115234.11	0.312359	1.15809e-13	5.19981e-12	0.309226	2.75532e-13	9.08594e-12	SNX17	protein_coding
ENSG00000125753.14	0.312337	1.16278e-13	5.21679e-12	0.30255	9.27355e-13	2.78544e-11	VASP	protein_coding
ENSG00000158715.6	0.312303	1.17036e-13	5.2467e-12	0.343423	2.29832e-16	1.26268e-14	SLC45A3	protein_coding
ENSG00000175215.11	0.312274	1.17669e-13	5.271e-12	0.311307	1.87427e-13	6.36602e-12	CTDSP2	protein_coding
ENSG00000136026.14	0.312148	1.20518e-13	5.39445e-12	0.307877	3.53092e-13	1.13835e-11	CKAP4	protein_coding
ENSG00000068654.16	0.312131	1.20901e-13	5.40738e-12	0.330445	4.50098e-15	1.99609e-13	POLR1A	protein_coding
ENSG00000165527.7	0.311996	1.24022e-13	5.54267e-12	0.280739	3.91588e-11	8.96893e-10	ARF6	protein_coding
ENSG00000108587.16	0.311973	1.24566e-13	5.56269e-12	0.331167	2.91501e-15	1.33056e-13	GOSR1	protein_coding
ENSG00000138160.7	0.31174	1.30146e-13	5.80445e-12	0.350291	5.2664e-17	3.13492e-15	KIF11	protein_coding
ENSG00000187778.14	0.311739	1.30181e-13	5.80445e-12	0.33914	5.65672e-16	2.91369e-14	MCRS1	protein_coding
ENSG00000104738.18	0.311702	1.31092e-13	5.84057e-12	0.365358	0	0	MCM4	protein_coding
ENSG00000119888.11	0.311667	1.31954e-13	5.87445e-12	0.299512	1.59322e-12	4.61585e-11	EPCAM	protein_coding
ENSG00000204351.12	0.311649	1.32399e-13	5.8897e-12	0.334283	2.02666e-15	9.52943e-14	SKIV2L	protein_coding
ENSG00000196584.3	0.31164	1.3263e-13	5.89545e-12	0.373592	2.69454e-19	2.0828e-17	XRCC2	protein_coding
ENSG00000159377.11	0.311621	1.33102e-13	5.91189e-12	0.31665	6.85584e-14	2.54247e-12	PSMB4	protein_coding
ENSG00000144959.11	0.311588	1.33924e-13	5.9438e-12	0.292599	5.3264e-12	1.41664e-10	NCEH1	protein_coding
ENSG00000131941.8	0.311541	1.3512e-13	5.9923e-12	0.309807	2.4753e-13	8.23782e-12	RHPN2	protein_coding
ENSG00000108604.16	0.311511	1.35903e-13	6.02239e-12	0.332226	3.11634e-15	1.41574e-13	SMARCD2	protein_coding
ENSG00000105221.18	0.311434	1.37887e-13	6.10376e-12	0.338536	6.415e-16	3.26639e-14	AKT2	protein_coding
ENSG00000149636.16	0.311431	1.37951e-13	6.10376e-12	0.371161	0	0	DSN1	protein_coding
ENSG00000179820.16	0.311332	1.40551e-13	6.20891e-12	0.308116	3.37979e-13	1.0939e-11	MYADM	protein_coding
ENSG00000197879.17	0.311328	1.4065e-13	6.20891e-12	0.300092	1.43753e-12	4.19638e-11	MYO1C	protein_coding
ENSG00000106105.15	0.311288	1.41717e-13	6.25126e-12	0.333026	2.63824e-15	1.21479e-13	GARS1	protein_coding
ENSG00000176383.9	0.311274	1.42083e-13	6.25792e-12	0.351303	4.22584e-17	2.54702e-15	B3GNT4	protein_coding
ENSG00000134668.12	0.311273	1.42118e-13	6.25792e-12	0.345988	1.33142e-16	7.55262e-15	SPOCD1	protein_coding
ENSG00000126602.11	0.31127	1.42193e-13	6.25792e-12	0.34451	2.11776e-16	1.17016e-14	TRAP1	protein_coding
ENSG00000103257.9	0.311217	1.43629e-13	6.31628e-12	0.330455	4.49151e-15	1.99342e-13	SLC7A5	protein_coding
ENSG00000160993.4	0.311152	1.45403e-13	6.38943e-12	0.331989	2.46726e-15	1.14335e-13	ALKBH4	protein_coding
ENSG00000126524.10	0.311101	1.46781e-13	6.4451e-12	0.302633	9.13658e-13	2.75132e-11	SBDS	protein_coding
ENSG00000159363.19	0.311034	1.48664e-13	6.52281e-12	0.311407	1.38573e-13	4.84637e-12	ATP13A2	protein_coding
ENSG00000196083.10	0.311019	1.49084e-13	6.53628e-12	0.324617	1.45787e-14	6.02999e-13	IL1RAP	protein_coding
ENSG00000112473.18	0.310988	1.49935e-13	6.56858e-12	0.319254	4.16087e-14	1.60597e-12	SLC39A7	protein_coding
ENSG00000082641.16	0.310941	1.51265e-13	6.62184e-12	0.281401	3.5116e-11	8.12171e-10	NFE2L1	protein_coding
ENSG00000171940.13	0.310875	1.53167e-13	6.70003e-12	0.35753	5.90163e-18	4.02797e-16	ZNF217	protein_coding
ENSG00000168591.16	0.310846	1.54008e-13	6.73169e-12	0.326867	9.30601e-15	3.95102e-13	TMUB2	protein_coding
ENSG00000101843.19	0.310808	1.55095e-13	6.77408e-12	0.359726	6.55296e-18	4.42026e-16	PSMD10	protein_coding
ENSG00000136002.20	0.310786	1.55754e-13	6.79773e-12	0.297941	2.10202e-12	6.00855e-11	ARHGEF4	protein_coding
ENSG00000071553.18	0.310758	1.56579e-13	6.82857e-12	0.286206	1.57946e-11	3.87918e-10	ATP6AP1	protein_coding
ENSG00000172478.18	0.310523	1.63629e-13	7.13065e-12	0.323722	1.74044e-14	7.1203e-13	MAB21L4	protein_coding
ENSG00000101412.13	0.310484	1.64825e-13	7.17736e-12	0.36725	0	0	E2F1	protein_coding
ENSG00000198646.14	0.310353	1.68922e-13	7.35019e-12	0.310159	1.75198e-13	5.99294e-12	NCOA6	protein_coding
ENSG00000160392.13	0.310307	1.70395e-13	7.40375e-12	0.349279	6.55876e-17	3.84867e-15	C19orf47	protein_coding
ENSG00000142686.8	0.310307	1.70409e-13	7.40375e-12	0.350836	4.446e-17	2.67135e-15	C1orf216	protein_coding
ENSG00000112685.14	0.310283	1.71169e-13	7.42799e-12	0.307329	2.96894e-13	9.71271e-12	EXOC2	protein_coding
ENSG00000144233.10	0.310281	1.71224e-13	7.42799e-12	0.314545	7.64843e-14	2.80755e-12	AMMECR1L	protein_coding
ENSG00000132591.12	0.310234	1.7275e-13	7.48856e-12	0.349356	6.52131e-17	3.83059e-15	ERAL1	protein_coding
ENSG00000116489.13	0.310197	1.73938e-13	7.53442e-12	0.341069	4.65019e-16	2.42992e-14	CAPZA1	protein_coding
ENSG00000177542.11	0.310168	1.74901e-13	7.57044e-12	0.311136	1.45816e-13	5.08122e-12	SLC25A22	protein_coding
ENSG00000066322.15	0.310102	1.77083e-13	7.65913e-12	0.329189	5.81823e-15	2.52785e-13	ELOVL1	protein_coding
ENSG00000168542.16	0.310057	1.78564e-13	7.7174e-12	0.304873	6.10261e-13	1.8904e-11	COL3A1	protein_coding
ENSG00000172534.14	0.310009	1.80173e-13	7.78113e-12	0.330605	3.2664e-15	1.48042e-13	HCFC1	protein_coding
ENSG00000024422.12	0.309995	1.80663e-13	7.79647e-12	0.271675	1.68997e-10	3.40833e-09	EHD2	protein_coding
ENSG00000136859.10	0.309948	1.82234e-13	7.85838e-12	0.293256	4.75621e-12	1.27438e-10	ANGPTL2	protein_coding
ENSG00000174307.7	0.309742	1.89416e-13	8.162e-12	0.278885	5.30336e-11	1.1805e-09	PHLDA3	protein_coding
ENSG00000149554.13	0.309701	1.90887e-13	8.21923e-12	0.361609	4.28701e-18	2.98236e-16	CHEK1	protein_coding
ENSG00000161800.13	0.309681	1.91587e-13	8.24322e-12	0.363783	2.61747e-18	1.86587e-16	RACGAP1	protein_coding
ENSG00000166889.14	0.309558	1.96041e-13	8.42232e-12	0.328016	5.49999e-15	2.40587e-13	PATL1	protein_coding
ENSG00000112640.16	0.309535	1.96881e-13	8.45214e-12	0.362473	2.45068e-19	1.89939e-17	PPP2R5D	protein_coding
ENSG00000185504.17	0.309522	1.97353e-13	8.46611e-12	0.339724	6.27124e-16	3.20149e-14	FAAP100	protein_coding
ENSG00000102886.15	0.30946	1.99653e-13	8.55842e-12	0.343421	2.72645e-16	1.47405e-14	GDPD3	protein_coding
ENSG00000204310.13	0.309301	2.05692e-13	8.81073e-12	0.315869	5.93906e-14	2.22391e-12	AGPAT1	protein_coding
ENSG00000106624.11	0.30929	2.06104e-13	8.82183e-12	0.291527	6.40355e-12	1.67762e-10	AEBP1	protein_coding
ENSG00000204262.14	0.309256	2.07425e-13	8.87181e-12	0.304894	6.07921e-13	1.88416e-11	COL5A2	protein_coding
ENSG00000143862.8	0.309236	2.08202e-13	8.89845e-12	0.28584	1.67941e-11	4.10371e-10	ARL8A	protein_coding
ENSG00000146842.17	0.309223	2.08723e-13	8.91411e-12	0.329993	3.69614e-15	1.66473e-13	TMEM209	protein_coding
ENSG00000009954.11	0.309206	2.09374e-13	8.9353e-12	0.317665	5.64768e-14	2.12307e-12	BAZ1B	protein_coding
ENSG00000085999.13	0.309167	2.10891e-13	8.99342e-12	0.381169	4.40984e-20	3.61175e-18	RAD54L	protein_coding
ENSG00000167460.17	0.309134	2.12223e-13	9.04352e-12	0.307936	3.49269e-13	1.12729e-11	TPM4	protein_coding
ENSG00000175182.15	0.309088	2.14031e-13	9.11385e-12	0.332323	2.30486e-15	1.07587e-13	FAM131A	protein_coding
ENSG00000005238.20	0.309058	2.15242e-13	9.15864e-12	0.297565	1.75448e-12	5.06275e-11	FAM214B	protein_coding
ENSG00000204516.10	0.30898	2.18406e-13	9.27962e-12	0.303174	8.29014e-13	2.51672e-11	MICB	protein_coding
ENSG00000136758.19	0.30895	2.19612e-13	9.32398e-12	0.325074	1.33135e-14	5.5265e-13	YME1L1	protein_coding
ENSG00000213281.5	0.308917	2.20956e-13	9.37416e-12	0.348521	8.04867e-17	4.67543e-15	NRAS	protein_coding
ENSG00000057019.16	0.308837	2.24316e-13	9.50971e-12	0.315132	9.14505e-14	3.32146e-12	DCBLD2	protein_coding
ENSG00000093009.11	0.308766	2.27269e-13	9.62782e-12	0.355731	1.08934e-17	7.09927e-16	CDC45	protein_coding
ENSG00000131043.12	0.308753	2.27848e-13	9.64529e-12	0.328895	6.17776e-15	2.676e-13	AAR2	protein_coding
ENSG00000072501.19	0.308737	2.28508e-13	9.66612e-12	0.309951	2.41034e-13	8.03555e-12	SMC1A	protein_coding
ENSG00000196313.11	0.308599	2.34462e-13	9.90351e-12	0.311345	1.86125e-13	6.32924e-12	POM121	protein_coding
ENSG00000148300.12	0.30858	2.35291e-13	9.93123e-12	0.294345	3.93964e-12	1.0715e-10	REXO4	protein_coding
ENSG00000160113.5	0.308512	2.38317e-13	1.00516e-11	0.337447	8.04418e-16	4.03193e-14	NR2F6	protein_coding
ENSG00000105732.13	0.308502	2.38755e-13	1.00627e-11	0.29717	2.40697e-12	6.81612e-11	ZNF574	protein_coding
ENSG00000204574.14	0.308459	2.40651e-13	1.01353e-11	0.356138	9.54726e-18	6.27869e-16	ABCF1	protein_coding
ENSG00000167395.10	0.30843	2.41977e-13	1.01837e-11	0.280475	4.08929e-11	9.32542e-10	ZNF646	protein_coding
ENSG00000167461.12	0.308423	2.42272e-13	1.01887e-11	0.287168	1.34361e-11	3.33827e-10	RAB8A	protein_coding
ENSG00000086544.3	0.308411	2.4282e-13	1.02043e-11	0.300875	1.25067e-12	3.67879e-11	ITPKC	protein_coding
ENSG00000109501.14	0.308404	2.43151e-13	1.02107e-11	0.273758	1.21325e-10	2.5145e-09	WFS1	protein_coding
ENSG00000062822.15	0.308374	2.44489e-13	1.02595e-11	0.343446	2.71062e-16	1.46824e-14	POLD1	protein_coding
ENSG00000163950.13	0.308273	2.49124e-13	1.04464e-11	0.339953	5.9618e-16	3.06264e-14	SLBP	protein_coding
ENSG00000188483.8	0.308241	2.50615e-13	1.04994e-11	0.307542	3.75464e-13	1.20443e-11	IER5L	protein_coding
ENSG00000110880.11	0.308238	2.50752e-13	1.04994e-11	0.279083	5.13498e-11	1.14567e-09	CORO1C	protein_coding
ENSG00000013288.9	0.307997	2.62277e-13	1.09661e-11	0.287995	1.16845e-11	2.93083e-10	MAN2B2	protein_coding
ENSG00000174109.5	0.307861	2.68973e-13	1.12379e-11	0.317703	5.60615e-14	2.1102e-12	C16orf91	protein_coding
ENSG00000088726.16	0.307778	2.73129e-13	1.14033e-11	0.328868	4.63565e-15	2.04952e-13	TMEM40	protein_coding
ENSG00000120438.12	0.307678	2.78268e-13	1.16094e-11	0.365658	1.70501e-18	1.22297e-16	TCP1	protein_coding
ENSG00000109113.20	0.307629	2.808e-13	1.17066e-11	0.337236	1.07953e-15	5.31852e-14	RAB34	protein_coding
ENSG00000184979.10	0.307573	2.83722e-13	1.18072e-11	0.341954	3.81002e-16	2.02387e-14	USP18	protein_coding
ENSG00000242802.9	0.307572	2.83781e-13	1.18072e-11	0.33414	2.08837e-15	9.81162e-14	AP5Z1	protein_coding
ENSG00000172725.14	0.307571	2.83826e-13	1.18072e-11	0.333649	2.31529e-15	1.07986e-13	CORO1B	protein_coding
ENSG00000277791.5	0.307552	2.84853e-13	1.18414e-11	0.340592	5.17264e-16	2.68833e-14	PSMB3	protein_coding
ENSG00000163964.17	0.307537	2.85635e-13	1.18654e-11	0.300896	9.64212e-13	2.88769e-11	PIGX	protein_coding
ENSG00000079387.14	0.307524	2.86337e-13	1.18786e-11	0.344795	1.71716e-16	9.60761e-15	SENP1	protein_coding
ENSG00000165637.13	0.307523	2.86364e-13	1.18786e-11	0.310993	1.98685e-13	6.70895e-12	VDAC2	protein_coding
ENSG00000155090.15	0.307428	2.91456e-13	1.20811e-11	0.270553	2.01776e-10	4.01472e-09	KLF10	protein_coding
ENSG00000103043.15	0.307303	2.98324e-13	1.23569e-11	0.304135	5.34733e-13	1.67168e-11	VAC14	protein_coding
ENSG00000089327.15	0.307298	2.98593e-13	1.23592e-11	0.270266	2.11123e-10	4.17767e-09	FXYD5	protein_coding
ENSG00000068323.17	0.307257	3.00895e-13	1.24455e-11	0.294634	3.74653e-12	1.02283e-10	TFE3	protein_coding
ENSG00000183155.5	0.307184	3.04981e-13	1.26055e-11	0.318685	3.45398e-14	1.35579e-12	RABIF	protein_coding
ENSG00000111726.13	0.307152	3.06789e-13	1.26621e-11	0.343577	2.22457e-16	1.22449e-14	CMAS	protein_coding
ENSG00000138496.16	0.307037	3.13385e-13	1.29251e-11	0.294161	4.06672e-12	1.10139e-10	PARP9	protein_coding
ENSG00000188612.12	0.306937	3.1924e-13	1.31385e-11	0.338956	5.87803e-16	3.02229e-14	SUMO2	protein_coding
ENSG00000007376.8	0.306915	3.20562e-13	1.31835e-11	0.334782	1.82362e-15	8.65934e-14	RPUSD1	protein_coding
ENSG00000141682.12	0.306816	3.26499e-13	1.3418e-11	0.300905	1.24401e-12	3.66108e-11	PMAIP1	protein_coding
ENSG00000137124.8	0.306803	3.2725e-13	1.34394e-11	0.298705	1.83734e-12	5.286e-11	ALDH1B1	protein_coding
ENSG00000163362.11	0.306774	3.29036e-13	1.34996e-11	0.310553	2.15622e-13	7.22589e-12	INAVA	protein_coding
ENSG00000167258.15	0.306771	3.29213e-13	1.34996e-11	0.32297	2.01814e-14	8.17751e-13	CDK12	protein_coding
ENSG00000186891.14	0.306767	3.29419e-13	1.34996e-11	0.278255	4.85306e-11	1.08908e-09	TNFRSF18	protein_coding
ENSG00000171055.15	0.306735	3.31416e-13	1.35718e-11	0.323005	2.00423e-14	8.13066e-13	FEZ2	protein_coding
ENSG00000143761.16	0.306604	3.39517e-13	1.38826e-11	0.291726	6.18897e-12	1.62954e-10	ARF1	protein_coding
ENSG00000168005.9	0.306601	3.39725e-13	1.38826e-11	0.396528	9.69383e-22	8.62452e-20	SPINDOC	protein_coding
ENSG00000110944.9	0.306596	3.40034e-13	1.38854e-11	0.331763	2.58291e-15	1.19217e-13	IL23A	protein_coding
ENSG00000010818.10	0.306481	3.47339e-13	1.41737e-11	0.304867	4.67611e-13	1.47704e-11	HIVEP2	protein_coding
ENSG00000184967.7	0.306383	3.5371e-13	1.44234e-11	0.324682	1.43935e-14	5.96194e-13	NOC4L	protein_coding
ENSG00000189114.8	0.306324	3.57572e-13	1.45706e-11	0.298899	1.77554e-12	5.1184e-11	BLOC1S3	protein_coding
ENSG00000004059.11	0.306266	3.6139e-13	1.47158e-11	0.375735	0	0	ARF5	protein_coding
ENSG00000103353.16	0.306248	3.62589e-13	1.47542e-11	0.320383	3.34459e-14	1.31643e-12	UBFD1	protein_coding
ENSG00000115163.15	0.306217	3.64667e-13	1.48283e-11	0.34783	8.96653e-17	5.16188e-15	CENPA	protein_coding
ENSG00000116863.11	0.30621	3.65146e-13	1.48374e-11	0.314954	9.45876e-14	3.43064e-12	ADPRS	protein_coding
ENSG00000110107.9	0.306181	3.67111e-13	1.49067e-11	0.354912	1.40745e-17	9.08017e-16	PRPF19	protein_coding
ENSG00000127580.17	0.306171	3.67769e-13	1.49229e-11	0.310783	2.06599e-13	6.94368e-12	WDR24	protein_coding
ENSG00000141378.15	0.305944	3.83552e-13	1.55524e-11	0.31765	4.21867e-14	1.62502e-12	PTRH2	protein_coding
ENSG00000147400.10	0.305935	3.84198e-13	1.55645e-11	0.308751	3.00713e-13	9.81647e-12	CETN2	protein_coding
ENSG00000055483.19	0.305932	3.84388e-13	1.55645e-11	0.309158	2.11244e-13	7.08741e-12	USP36	protein_coding
ENSG00000269556.8	0.305644	4.05344e-13	1.6362e-11	0.318044	3.90981e-14	1.5223e-12	TMEM185A	protein_coding
ENSG00000140829.12	0.305642	4.05501e-13	1.6362e-11	0.294914	3.56909e-12	9.78552e-11	DHX38	protein_coding
ENSG00000089154.11	0.305608	4.08039e-13	1.64529e-11	0.334448	1.95728e-15	9.2333e-14	GCN1	protein_coding
ENSG00000174780.17	0.305601	4.08542e-13	1.64617e-11	0.311535	1.79641e-13	6.13041e-12	SRP72	protein_coding
ENSG00000197451.12	0.30558	4.10156e-13	1.65152e-11	0.301301	1.15926e-12	3.42213e-11	HNRNPAB	protein_coding
ENSG00000158417.11	0.305477	4.17976e-13	1.68184e-11	0.299951	1.47399e-12	4.29628e-11	EIF5B	protein_coding
ENSG00000013374.16	0.30547	4.18545e-13	1.68295e-11	0.295338	3.31529e-12	9.14174e-11	NUB1	protein_coding
ENSG00000135451.13	0.305453	4.19836e-13	1.68697e-11	0.352601	3.18219e-17	1.95056e-15	TROAP	protein_coding
ENSG00000136816.16	0.305422	4.22243e-13	1.69389e-11	0.32428	1.15664e-14	4.83955e-13	TOR1B	protein_coding
ENSG00000084073.10	0.305419	4.22438e-13	1.69389e-11	0.321706	2.58516e-14	1.03301e-12	ZMPSTE24	protein_coding
ENSG00000063660.9	0.3054	4.23985e-13	1.69891e-11	0.317727	4.15594e-14	1.60514e-12	GPC1	protein_coding
ENSG00000107140.16	0.305374	4.26008e-13	1.70583e-11	0.29215	5.75483e-12	1.52496e-10	TESK1	protein_coding
ENSG00000033050.9	0.30536	4.2706e-13	1.70886e-11	0.353444	2.17342e-17	1.36286e-15	ABCF2	protein_coding
ENSG00000184752.13	0.305348	4.28035e-13	1.71158e-11	0.332244	3.10441e-15	1.41143e-13	NDUFA12	protein_coding
ENSG00000146410.12	0.305228	4.37594e-13	1.74859e-11	0.365797	1.65153e-18	1.18904e-16	MTFR2	protein_coding
ENSG00000188026.13	0.305154	4.43593e-13	1.77133e-11	0.311344	1.40222e-13	4.90107e-12	RILPL1	protein_coding
ENSG00000141738.14	0.30496	4.59705e-13	1.83441e-11	0.333966	2.16651e-15	1.0154e-13	GRB7	protein_coding
ENSG00000108582.12	0.30489	4.65638e-13	1.85551e-11	0.318458	4.85038e-14	1.84862e-12	CPD	protein_coding
ENSG00000108639.8	0.304827	4.7106e-13	1.87582e-11	0.304543	4.9629e-13	1.55995e-11	SYNGR2	protein_coding
ENSG00000176597.12	0.304747	4.78055e-13	1.90175e-11	0.320685	3.15426e-14	1.24661e-12	B3GNT5	protein_coding
ENSG00000088205.13	0.304745	4.7823e-13	1.90175e-11	0.339443	6.67328e-16	3.38893e-14	DDX18	protein_coding
ENSG00000075391.17	0.304714	4.80937e-13	1.91121e-11	0.355452	1.699e-17	1.08289e-15	RASAL2	protein_coding
ENSG00000196781.16	0.3046	4.9107e-13	1.95013e-11	0.358426	4.18981e-18	2.91826e-16	TLE1	protein_coding
ENSG00000151148.14	0.30454	4.96549e-13	1.96918e-11	0.286212	1.57792e-11	3.87704e-10	UBE3B	protein_coding
ENSG00000163520.14	0.304492	5.0095e-13	1.98527e-11	0.286492	1.21471e-11	3.03692e-10	FBLN2	protein_coding
ENSG00000134291.12	0.304415	5.08026e-13	2.01193e-11	0.377476	0	0	TMEM106C	protein_coding
ENSG00000114353.17	0.304319	5.17027e-13	2.04509e-11	0.285196	1.87072e-11	4.52334e-10	GNAI2	protein_coding
ENSG00000076604.15	0.304318	5.17107e-13	2.04509e-11	0.341114	4.60309e-16	2.40749e-14	TRAF4	protein_coding
ENSG00000134013.16	0.30426	5.22695e-13	2.06436e-11	0.32129	2.80403e-14	1.11583e-12	LOXL2	protein_coding
ENSG00000010165.20	0.304124	5.35841e-13	2.11483e-11	0.314781	9.77306e-14	3.54019e-12	EEF1AKNMT	protein_coding
ENSG00000152683.14	0.304094	5.38842e-13	2.12522e-11	0.345491	1.48036e-16	8.36169e-15	SLC30A6	protein_coding
ENSG00000067177.15	0.304076	5.40577e-13	2.13061e-11	0.324587	1.46651e-14	6.06139e-13	PHKA1	protein_coding
ENSG00000177426.22	0.304054	5.42769e-13	2.13779e-11	0.319545	2.92371e-14	1.16026e-12	TGIF1	protein_coding
ENSG00000108651.10	0.303996	5.48537e-13	2.15787e-11	0.348127	8.41123e-17	4.86646e-15	UTP6	protein_coding
ENSG00000146232.17	0.303995	5.48615e-13	2.15787e-11	0.30544	5.50607e-13	1.71759e-11	NFKBIE	protein_coding
ENSG00000196924.19	0.30394	5.54233e-13	2.17849e-11	0.285742	1.7074e-11	4.16681e-10	FLNA	protein_coding
ENSG00000143740.14	0.303928	5.55456e-13	2.18181e-11	0.317868	5.43165e-14	2.05389e-12	SNAP47	protein_coding
ENSG00000156261.13	0.303895	5.5878e-13	2.19337e-11	0.352891	2.54307e-17	1.57384e-15	CCT8	protein_coding
ENSG00000139168.9	0.303787	5.69941e-13	2.23566e-11	0.314065	1.11854e-13	4.00905e-12	ZCRB1	protein_coding
ENSG00000166685.12	0.30372	5.76989e-13	2.26177e-11	0.285074	1.90909e-11	4.61225e-10	COG1	protein_coding
ENSG00000103035.11	0.303663	5.83028e-13	2.2839e-11	0.308521	3.13702e-13	1.02221e-11	PSMD7	protein_coding
ENSG00000110057.8	0.303586	5.91245e-13	2.31451e-11	0.281171	3.64691e-11	8.41296e-10	UNC93B1	protein_coding
ENSG00000277203.1	0.303485	6.02332e-13	2.35632e-11	0.335669	1.51075e-15	7.25122e-14	F8A1	protein_coding
ENSG00000153815.16	0.303356	6.166e-13	2.4105e-11	0.278688	4.51723e-11	1.02086e-09	CMIP	protein_coding
ENSG00000119979.18	0.303298	6.23166e-13	2.43452e-11	0.308149	2.54957e-13	8.46063e-12	DENND10	protein_coding
ENSG00000127527.14	0.303234	6.30564e-13	2.46176e-11	0.296282	2.20502e-12	6.2874e-11	EPS15L1	protein_coding
ENSG00000221955.11	0.303193	6.35296e-13	2.47819e-11	0.278115	6.01206e-11	1.32144e-09	SLC12A8	protein_coding
ENSG00000047849.21	0.30319	6.35631e-13	2.47819e-11	0.290397	6.19858e-12	1.63132e-10	MAP4	protein_coding
ENSG00000143621.17	0.303057	6.51179e-13	2.53709e-11	0.330364	4.57699e-15	2.02514e-13	ILF2	protein_coding
ENSG00000159871.15	0.302936	6.65712e-13	2.59197e-11	0.319401	3.00657e-14	1.19151e-12	LYPD5	protein_coding
ENSG00000188112.9	0.302918	6.67999e-13	2.59912e-11	0.281879	3.24552e-11	7.54731e-10	C6orf132	protein_coding
ENSG00000206527.10	0.302913	6.68525e-13	2.59942e-11	0.310793	2.06226e-13	6.93519e-12	HACD2	protein_coding
ENSG00000198892.7	0.302906	6.69431e-13	2.60119e-11	0.282567	2.36345e-11	5.60905e-10	SHISA4	protein_coding
ENSG00000018510.17	0.302726	6.91761e-13	2.68614e-11	0.321251	2.82504e-14	1.12342e-12	AGPS	protein_coding
ENSG00000146540.15	0.302682	6.97236e-13	2.70559e-11	0.333921	2.18686e-15	1.02327e-13	C7orf50	protein_coding
ENSG00000142731.11	0.302643	7.02221e-13	2.7231e-11	0.345485	1.48232e-16	8.36169e-15	PLK4	protein_coding
ENSG00000063245.15	0.302632	7.03656e-13	2.72683e-11	0.284342	2.1573e-11	5.16866e-10	EPN1	protein_coding
ENSG00000103249.18	0.302597	7.08128e-13	2.74232e-11	0.309631	2.55715e-13	8.47602e-12	CLCN7	protein_coding
ENSG00000182492.16	0.302586	7.09646e-13	2.74636e-11	0.2806	4.0063e-11	9.15425e-10	BGN	protein_coding
ENSG00000148358.20	0.302528	7.17172e-13	2.77363e-11	0.288521	1.06888e-11	2.71051e-10	GPR107	protein_coding
ENSG00000188554.15	0.302501	7.20684e-13	2.78534e-11	0.288344	1.10154e-11	2.78233e-10	NBR1	protein_coding
ENSG00000156697.13	0.302382	7.36469e-13	2.84444e-11	0.335957	1.42079e-15	6.83646e-14	UTP14A	protein_coding
ENSG00000075223.14	0.302372	7.37812e-13	2.84773e-11	0.293765	4.35599e-12	1.17477e-10	SEMA3C	protein_coding
ENSG00000172061.9	0.302321	7.44623e-13	2.87209e-11	0.303406	6.1101e-13	1.89171e-11	LRRC15	protein_coding
ENSG00000160949.17	0.302186	7.63152e-13	2.9416e-11	0.352594	3.18703e-17	1.95145e-15	TONSL	protein_coding
ENSG00000254986.7	0.302177	7.64439e-13	2.9446e-11	0.302122	1.00118e-12	2.98601e-11	DPP3	protein_coding
ENSG00000144043.12	0.302164	7.66239e-13	2.94956e-11	0.301773	8.22597e-13	2.49987e-11	TEX261	protein_coding
ENSG00000134910.14	0.302151	7.67992e-13	2.95434e-11	0.295517	3.21318e-12	8.87714e-11	STT3A	protein_coding
ENSG00000175707.9	0.301813	8.1662e-13	3.13931e-11	0.31249	1.50322e-13	5.22563e-12	KDF1	protein_coding
ENSG00000128274.17	0.301804	8.1798e-13	3.14245e-11	0.304655	4.86182e-13	1.53151e-11	A4GALT	protein_coding
ENSG00000114988.12	0.301747	8.26544e-13	3.17324e-11	0.331953	3.29779e-15	1.49347e-13	LMAN2L	protein_coding
ENSG00000163207.7	0.301726	8.29592e-13	3.18282e-11	0.306645	3.36991e-13	1.09193e-11	IVL	protein_coding
ENSG00000163930.10	0.301707	8.32436e-13	3.19161e-11	0.291165	6.81439e-12	1.77799e-10	BAP1	protein_coding
ENSG00000113407.14	0.301679	8.36773e-13	3.20611e-11	0.33851	8.18789e-16	4.09685e-14	TARS1	protein_coding
ENSG00000139645.10	0.301661	8.39406e-13	3.21197e-11	0.299489	1.59963e-12	4.6303e-11	ANKRD52	protein_coding
ENSG00000141698.17	0.301661	8.39415e-13	3.21197e-11	0.328828	6.26242e-15	2.71063e-13	NT5C3B	protein_coding
ENSG00000116604.18	0.301641	8.42509e-13	3.22168e-11	0.274436	1.08856e-10	2.27569e-09	MEF2D	protein_coding
ENSG00000111669.15	0.3016	8.4882e-13	3.24366e-11	0.318901	4.45442e-14	1.70899e-12	TPI1	protein_coding
ENSG00000105287.13	0.301589	8.50483e-13	3.24787e-11	0.258052	1.37972e-09	2.41413e-08	PRKD2	protein_coding
ENSG00000214517.10	0.301575	8.52704e-13	3.2542e-11	0.339104	7.18848e-16	3.63777e-14	PPME1	protein_coding
ENSG00000132603.15	0.30146	8.70567e-13	3.32017e-11	0.318826	4.51924e-14	1.73271e-12	NIP7	protein_coding
ENSG00000131435.13	0.301396	8.80856e-13	3.35719e-11	0.293935	4.22967e-12	1.14284e-10	PDLIM4	protein_coding
ENSG00000128245.15	0.301378	8.83634e-13	3.36556e-11	0.291735	6.17961e-12	1.62781e-10	YWHAH	protein_coding
ENSG00000227057.10	0.301348	8.88563e-13	3.38211e-11	0.337612	7.77365e-16	3.90651e-14	WDR46	protein_coding
ENSG00000204469.13	0.301337	8.90333e-13	3.38661e-11	0.32621	1.06157e-14	4.47089e-13	PRRC2A	protein_coding
ENSG00000070761.8	0.301313	8.94195e-13	3.39906e-11	0.301114	1.19867e-12	3.53124e-11	CFAP20	protein_coding
ENSG00000051180.17	0.301283	8.99074e-13	3.41536e-11	0.345389	1.5132e-16	8.51596e-15	RAD51	protein_coding
ENSG00000146648.19	0.301248	9.04747e-13	3.43465e-11	0.312791	1.42084e-13	4.96313e-12	EGFR	protein_coding
ENSG00000221968.9	0.301171	9.17414e-13	3.48045e-11	0.316455	5.30879e-14	2.01007e-12	FADS3	protein_coding
ENSG00000180921.7	0.301125	9.25038e-13	3.50706e-11	0.285762	1.70173e-11	4.15473e-10	FAM83H	protein_coding
ENSG00000162426.16	0.301103	9.28716e-13	3.5187e-11	0.31639	5.37473e-14	2.0337e-12	SLC45A1	protein_coding
ENSG00000168209.5	0.301016	9.43461e-13	3.57222e-11	0.298682	1.84481e-12	5.3022e-11	DDIT4	protein_coding
ENSG00000171421.13	0.300946	9.55498e-13	3.61543e-11	0.338392	6.61027e-16	3.36285e-14	MRPL36	protein_coding
ENSG00000259956.2	0.300796	9.81775e-13	3.71242e-11	0.297136	2.42127e-12	6.84836e-11	RBM15B	protein_coding
ENSG00000197226.13	0.300785	9.83775e-13	3.71755e-11	0.268501	2.78527e-10	5.40404e-09	TBC1D9B	protein_coding
ENSG00000169679.15	0.300713	9.96734e-13	3.76159e-11	0.346454	1.2048e-16	6.86737e-15	BUB1	protein_coding
ENSG00000185825.17	0.300573	1.02216e-12	3.85503e-11	0.29379	4.33714e-12	1.17024e-10	BCAP31	protein_coding
ENSG00000134775.15	0.300515	1.03297e-12	3.89325e-11	0.300644	1.00918e-12	3.00677e-11	FHOD3	protein_coding
ENSG00000138623.10	0.300463	1.04274e-12	3.92379e-11	0.326654	9.71104e-15	4.1139e-13	SEMA7A	protein_coding
ENSG00000090273.14	0.300461	1.04311e-12	3.92379e-11	0.323987	1.65162e-14	6.76835e-13	NUDC	protein_coding
ENSG00000110851.12	0.300335	1.06718e-12	4.01174e-11	0.269416	2.41331e-10	4.72844e-09	PRDM4	protein_coding
ENSG00000160695.15	0.300307	1.07253e-12	4.02921e-11	0.289776	8.63717e-12	2.22742e-10	VPS11	protein_coding
ENSG00000126247.11	0.300237	1.08611e-12	4.07522e-11	0.277946	6.17982e-11	1.35316e-09	CAPNS1	protein_coding
ENSG00000204356.14	0.300237	1.08619e-12	4.07522e-11	0.353832	1.94277e-17	1.22867e-15	NELFE	protein_coding
ENSG00000196591.12	0.300201	1.09315e-12	4.09867e-11	0.371391	0	0	HDAC2	protein_coding
ENSG00000134308.14	0.300129	1.10758e-12	4.15009e-11	0.340297	5.5236e-16	2.85021e-14	YWHAQ	protein_coding
ENSG00000269855.2	0.300004	1.1327e-12	4.24147e-11	0.307987	2.62753e-13	8.69435e-12	RNF225	protein_coding

## Sheet:  negative
id	correlation_pearson	pvalue_pearson	padj_pearson	correlation_spearman	pvalue_spearman	padj_spearman	gene_name	gene_type
ENSG00000132874.15	-0.304313	5.17576e-13	2.04554e-11	-0.32248	1.64852e-14	6.76044e-13	SLC14A2	protein_coding
ENSG00000206557.6	-0.305733	3.98767e-13	1.61128e-11	-0.256984	1.40979e-09	2.46078e-08	TRIM71	protein_coding
ENSG00000144218.19	-0.30666	3.36011e-13	1.37503e-11	-0.361992	3.93146e-18	2.75159e-16	AFF3	protein_coding
ENSG00000095981.11	-0.306944	3.188e-13	1.31297e-11	-0.298903	1.38074e-12	4.03673e-11	KCNK16	protein_coding
ENSG00000163884.4	-0.308702	2.29994e-13	9.72188e-12	-0.302181	7.63889e-13	2.33374e-11	KLF15	protein_coding
ENSG00000160408.15	-0.313734	8.92474e-14	4.09963e-12	-0.34137	3.54555e-16	1.89911e-14	ST6GALNAC6	protein_coding
ENSG00000166562.9	-0.31648	5.28256e-14	2.54396e-12	-0.367619	0	0	SEC11C	protein_coding
ENSG00000159388.6	-0.331742	2.5938e-15	1.54719e-13	-0.362658	1.59849e-19	1.25747e-17	BTG2	protein_coding
ENSG00000187416.12	-0.338718	6.1762e-16	4.16612e-14	-0.378027	9.3955e-20	7.5348e-18	LHFPL3	protein_coding
ENSG00000096088.16	-0.339526	5.21869e-16	3.57452e-14	-0.339856	4.87046e-16	2.54272e-14	PGC	protein_coding
ENSG00000162630.6	-0.34164	3.34918e-16	2.37866e-14	-0.353938	2.37298e-17	1.47649e-15	B3GALT2	protein_coding
ENSG00000157315.5	-0.350735	4.7818e-17	4.04255e-15	-0.29708	1.91317e-12	5.49319e-11	TMED6	protein_coding
