# Supplementary material for: KRT80 Promotes Lung Adenocarcinoma Progression and Serves as a Substrate for VCP
Source: J Cancer. 2024 Feb 25;15(8):2229–44. doi: 10.7150/jca.91753 (PMC10937267; doi:10.7150/jca.91753)
Supplement: Supplementary file 1 — Supplementary tables. [file jcav15p2229s1.zip › Supplementary Table 3.xlsx]

## Sheet: Sheet1
	BING	具体蜡块...2	性别	年龄	住院号	T	N	M	临床分期	OS（M）	OS结局（1：死亡，0：存活	癌risk（1-低，2-高）
1	797554	A02	男	68	D0866642	T2	1	M1	IVA	25	1	2
2	797571	B06	女	63	D0867901	T1	2	M0	IIIA	48.4	0	2
3	798703	A	女	61	D0870941	T2	0	M0	IB	48.2333	0	1
4	800635	A01	男	65	D0873103	T1	0	M0	IA3	48.0667	NA	1
6	801474	A	女	47	D0874044	T3	0	M1	IVA	47.9333	0	2
7	801788	C	女	48	D0874785	T1	0	M0	IA3	47.9	0	1
8	803461	B03	男	53	D0876618	T1	0	M0	IA3	47.6667	0	2
9	804046	A05	男	54	D0876259	T1	0	M1	IVB	47.6333	0	1
10	804097	A	男	56	D0873531	T1	0	M0	IA3	47.6	0	1
11	804457	C	男	59	D0877045	T1	0	M0	IA2	47.6	0	1
12	804907	A04	男	71	D0878414	T1	0	M0	IA3	47.5	0	2
15	807319	A1	男	69	D0881155	T2	0	M0	IB	46.5	0	2
16	807326	A1	男	69	D0618282	T2	0	M0	IIA	46.5	0	2
17	807998	A1	女	68	D0879511	T2	0	M1	IVB	46.4	0	2
18	808043	F1	男	74	D0882222	T2	0	M0	IIA	43	1	2
19	808856	A1	男	52	D0881919	T1	0	M0	IA3	46.3	0	1
20	811284	C6	男	75	D0884881	T4	0	M0	IIIA	5	1	1
21	811937	A2	女	65	D0885482	T2	0	M0	IIA	46	0	1
22	817690	A6	男	47	D0892497	T2	2	M1	IVB	35.3	0	1
23	818062	A01	女	60	D0892653	T1	0	M0	IA3	46	0	2
24	818762	B	男	70	D0889861	T2	1	M1	IVB	40	1	2
25	818798	C02	女	68	D0892806	T1	0	M0	IA2	45.8	0	2
26	819120	A01	女	48	D0893233	T2	0	M1	IVA	45.8	0	2
27	819435	A01	女	50	D0893118	T1	0	M0	IA2	45.8	0	2
28	819455	A01	男	60	D0893872	T2	2	M0	IIIA	45.8	0	2
29	819811	A02	男	49	D0893340	T1	2	M0	IIIA	6	1	2
30	820728	C02	男	57	D0895262	T2	1	M1	IVA	42	1	1
31	820733	B03	男	63	D0896008	T2	1	M1	IVA	45.6	0	2
32	821131	A04	男	70	D0890609	T2	0	M0	IB	45.6	0	2
33	821453	A02	男	74	D0892877	T1	0	M0	IA2	45.5	0	2
35	822392	A04	女	67	D0896503	T1	0	M1	IVA	32	1	2
36	823398	A02	男	53	D0897706	T1	0	M0	IA2	45.3	0	1
37	823410	A03	女	57	D0898549	T2	0	M1	IVA	36	1	2
38	824269	F01	女	46	D0896885	T1	0	M1	IVA	37	1	1
39	824629	A02	男	62	D0899994	T2	0	M0	IB	45.1	0	2
40	825009	C01	女	48	D0900215	T2	2	M1	IVA	45.1	0	2
41	825337	A02	男	81	D0899792	T3	1	M1	IVA	45	0	2
42	825348	A01	男	67	D0901096	T2	1	M1	IVA	45.1	0	2
43	825362	A02	男	52	D0897771	T4	0	M1	IVA	41	1	2
46	827646	A01	女	58	D0902072	T1	2	M0	IIIA	44.7	0	2
47	828702	C02	男	48	D0903884	T2	2	M1	IVA	29	1	2
48	829825	A05	女	59	D0905424	T2	0	M0	IB	44.4	0	1
49	830081	A02	女	50	D0905088	T3	2	M1	IVB	17	1	2
51	830529	A01	女	69	D0906039	T2	1	M1	IVA	44.4	0	2
52	831681	A01	女	82	D0899514	T2	0	M0	IB	44.2	0	2
53	832577	A02	男	63	D0906835	T2	2	M0	IIIA	44.1	0	2
54	833026	A02	男	61	D0905552	T2	0	M0	IB	44	0	2
57	834816	C05	男	63	D0910854	T2	2	M0	IIIA	3	1	1
58	835428	B04	男	57	D0911578	T1	0	M0	IA3	35	1	1
59	836588	C	男	73	D0914196	T2	0	M1	IVA	43.6	0	2
60	837676	B02	男	76	D0913373	T1	1	M1	IVA	39	1	1
62	837682	A01	男	69	D0913297	T1	1	M1	IVA	43.4	0	2
63	837954	B03	男	55	D0914784	T2	2	M1	IVB	16	1	2
64	838385	A03	女	48	D0910599	T1	0	M0	IA3	43.3	0	2
65	838467	B（全）	男	59	D0915319	T1	0	M1	IVA	43.3	0	1
66	839644	D03	男	55	D0915640	T1	0	M1	IVA	30	1	2
67	840991	C01	男	72	D0917934	T2	0	M0	IB	42.9667	0	2
68	840993	A01	男	75	D0918761	T2	0	M0	IIA	42.9667	0	2
69	841034	D06	男	61	D0919667	T1	0	M0	IA3	42.9667	0	2
70	841035	C06	男	57	D0910302	T1	0	M1	IVB	42.9667	0	2
71	841267	A06	女	59	D0915900	T1	0	M1	IVA	42.9333	0	2
72	844040	A04	男	55	D0920801	T2	0	M1	IVA	42.5333	0	2
73	844319	A05	男	71	D0922085	T1	0	M1	IVB	21	1	2
74	844331	B05	女	52	D0923466	T1	0	M0	IA3	42.5	0	2
75	845751	A06	男	69	D0923765	T3	2	M1	IVA	25	1	1
76	850610	A03	女	69	D0929203	T2	1	M0	IIB	41.6667	0	1
77	853145	A01	女	66	D0932376	T1	1	M0	IIB	41.3667	0	2
78	875239	A3	男	59	D0956121	T2	0	M0	IB	38	0	2
79	875671	A1	男	59	D0955506	T2	0	M0	IIA	38	0	2
80	875673	A6	女	60	D0955501	T2	2	M0	IIIA	28	1	2
81	882074	A1	女	67	D0963685	T2	0	M0	IB	37.1	0	1
82	883681	B1	女	55	D0964855	T1	0	M0	IA3	36.9	0	1
83	883958	A3	男	50	D0965752	T1	0	M1	IVA	36.9	0	2
84	884324	A1	男	45	D0960738	T2	0	M0	IIA	36.8	0	2
85	884621	A2	男	67	D0966444	T4	1	M0	IIIA	36.8	0	2
86	885429	A6	男	72	D0967235	T2	0	M0	IB	36.7	0	2
87	886755	A2	男	55	D0968343	T4	2	M0	IIIB	36.5	0	1
88	887100	B1	女	58	D0968186	T1	0	M0	IA3	36.4	0	2
89	887116	A3	女	42	D0966281	T1	1	M1	IVA	36.4	0	2
90	887144	B4	男	67	D0968115	T1	0	M0	IA3	36.5	0	2
91	887816	A2	女	47	D0968706	T1	1	M0	IIB	36.4	0	2
92	889747	B1	男	46	D0971955	T1	0	M0	IA3	36.1	0	1
93	889788	A1	男	74	D0969965	T2	3	M0	IIIB	36.1	0	2
94	889821	B5	男	72	D0972653	T3	1	M0	IIIA	15	1	1
95	892069	A2	女	41	D0974405	T2	1	M0	IIB	35.9	0	2
96	894460	A3	男	68	D0975372	T2	1	M0	IIB	35.3	0	2
97	894816	B1	男	70	D0977158	T1	0	M0	IA3	3	0	2
98	894825	B6	男	57	D0977689	T3	1	M1	IVA	15	0	2
99	895761	A2	女	73	D0881077	T1	1	M1	IVA	28	1	1
100	896277	A2	男	69	D0976478	T2	0	M1	IVA	35	0	2
101	896287	A2	男	61	D0978841	T2	0	M0	IB	35	0	1
102	897399	A1	女	68	D0981330	T1	0	M0	IA3	35	0	2
103	898377	C	女	60	D0981829	T1	1	M0	IIB	34.8	0	2
104	898779	A6	男	71	D0981638	T1	0	M1	IVA	19	1	2
105	899183	A3	男	58	D0982186	T1	1	M0	IIB	34.7	0	2
106	900642	A5	女	65	D0980759	T2	2	M1	IVA	27	1	2
107	901454	A2	男	63	D0985286	T1	0	M0	IA3	34.5	0	1
108	901499	D2	男	75	D0956618	T2	0	M0	IIA	34.5	0	2
110	901876	A5	男	58	D0986270	T3	1	M0	IIIA	34.5	0	1
111	902479	A	男	45	D0984792	T1	0	M0	IA3	34.3	0	2
112	902968	A4	女	43	D0986652	T1	2	M0	IIIA	34.3	0	2
113	903686	D	女	73	D0986372	T4	0	M0	IIIA	34.2	0	2
114	904560	A4	女	58	D0985345	T1	0	M0	IA3	34.1	0	1
115	904563	B4	女	59	D0988452	T1	0	M0	IA3	34.1	0	1
116	906240	A1	男	76	D0988553	T2	2	M0	IIIA	14	0	1
117	907384	A3	女	56	D0990778	T1	0	M0	IA3	33.8	0	2
118	907934	A1	女	58	D0990416	T2	0	M1	IVA	33.8	0	1
119	908108	A1	女	72	D0590581	T1	1	M0	IIB	33.7	0	1
120	908437	B2	男	61	D0991911	T1	1	M0	IIB	33.6	0	2
121	908842	A	男	56	D0990914	T2	2	M0	IIIA	33.6	0	1
122	910465	A4	女	75	D0993084	T1	0	M0	IA3	33.4	0	1
123	910482	A2	男	71	D0989600	T1	0	M0	IA3	33.4	0	1
124	910920	A3	女	55	D0993336	T2	0	M0	IIA	33.4	0	1
125	911713	A3	女	60	D0994849	T2	0	M0	IB	33.3	0	1
126	912107	A5	男	60	D0995478	T3	1	M0	IIIA	33.3	0	2
