# Supplementary material for: KRT80 Promotes Lung Adenocarcinoma Progression and Serves as a Substrate for VCP
Source: J Cancer. 2024 Feb 25;15(8):2229–44. doi: 10.7150/jca.91753 (PMC10937267; doi:10.7150/jca.91753)
Supplement: Supplementary file 1 — Supplementary tables. [file jcav15p2229s1.zip › Supplementary Table 1.xls]

	TCGA_id	fustat	futime	gender	age	race	stage	M	N	T	Number pack years smoked	Person neoplasm cancer status	Tumor site	Location in lung	KRAS mutation	EGFR mutation	EML4-ALK translocations	Primary therapy outcomes	KRT80	risk
1	TCGA-55-1595	0	4.052054795	Female	74	Other	Stage I	M0	N0	T1	NA	NA	NA	NA	NA	NA	NA	NA	56.1322	High
2	TCGA-55-6969	0	3.394520548	Male	52	White	Stage I	M0	N0	T2	NA	NA	NA	NA	NA	NA	NA	NA	2.5191	Low
3	TCGA-62-A46U	0	5.663013699	Female	71	White	Stage II	M0	N1	T2	NA	NA	NA	NA	NA	NA	NA	NA	30.9601	Low
4	TCGA-50-5051	1	1.309589041	Female	42	White	Stage III	M0	N2	T2	30	Tumor free	Upper		YES	YES			33.2123	Low
5	TCGA-62-A471	0	3.41369863	Male	64	White	Stage II	M0	N1	T2	30	Tumor free	Upper	Peripheral		NO	NO	CR+PR	62.9437	High
6	TCGA-67-3773	0	1.169863014	Female	84	White	Stage I	M0	N0	T2	0	Tumor free	Other	Central		NO	NO		1.7661	Low
7	TCGA-NJ-A7XG	0	1.690410959	Male	49	Other	Stage III	M0	N1	T4	0	With tumor	Upper		NO	YES		SD+PD	31.4201	Low
8	TCGA-91-6848	0	0.61369863	Male	59	White	Stage III	MX	N2	T2	0		Upper		NO				11.287	Low
9	TCGA-55-6986	0	8.934246575	Female	74	White	Stage I	M0	N0	T2	0	Tumor free	Other			NO	NO		13.5803	Low
10	TCGA-86-6851	0	0.490410959	Female	73	White	Stage II	M0	N1	T1	52	Tumor free	Upper						22.5061	Low
11	TCGA-73-4677	1	0.104109589	Male	74	White	'--	M0	N0	T2	0	With tumor	Upper	Peripheral		NO	NO		15.379	Low
12	TCGA-78-7540	1	3.279452055	Female	66	White	Stage I	M0	N0	T2	0		Other			NO	NO		73.2689	High
13	TCGA-55-7576	0	1.835616438	Male	54	Other	Stage I	M0	N0	T2	0	Tumor free	Upper						163.1452	High
14	TCGA-55-8615	0	1.221917808	Male	67	White	Stage III	MX	N2	T3	67	Tumor free	Other					CR+PR	40.8192	Low
15	TCGA-49-4501	1	3.893150685	Female	67	White	Stage I	M0	N0	T2	0	With tumor	Upper						40.8544	Low
16	TCGA-86-7954	0	1.657534247	Female	68	White	Stage I	M0	N0	T2	8	Tumor free	Other	Peripheral		NO			51.0925	Low
17	TCGA-44-2655	0	3.62739726	Female	65	White	Stage I	M0	N0	T1	30	Tumor free	Upper						35.6617	Low
18	TCGA-49-4505	1	1.17260274	Female	61	White	Stage II	M0	N1	T2	74	With tumor	Other						82.8546	High
19	TCGA-97-8177	0	1.367123288	Female	59	White	Stage I	M0	N0	T2	0	Tumor free	Other		NO	YES	NO		11.5322	Low
20	TCGA-J2-A4AD	1	1.506849315	Female	61	White	Stage I	MX	N0	T1	120	Tumor free	Upper			NO	NO		106.4306	High
21	TCGA-50-6592	1	2.128767123	Female	71	White	Stage I	M0	N0	T2	0	With tumor	Other						37.5607	Low
22	TCGA-86-8674	0	2.208219178	Male	50	White	Stage II	M0	N1	T2	37.5	Tumor free	Other	Peripheral				CR+PR	8.6501	Low
23	TCGA-55-6981	1	3.778082192	Female	53	White	Stage III	M0	N2	T1	0	Tumor free	Upper			NO	NO		69.7094	High
24	TCGA-55-7284	1	0.665753425	Male	74	White	Stage II	MX	N0	T3	0	Tumor free	Other						26.1243	Low
25	TCGA-91-6836	0	1.142465753	Female	52	White	Stage I	MX	N0	T2	50	Tumor free	Upper			NO			72.4152	High
26	TCGA-44-6146	0	1.994520548	Male	64	White	Stage II	M0	N0	T3	15	Tumor free	Other						8.0874	Low
27	TCGA-62-A46P	1	1.62739726	Male	65	White	Stage I	M0	N0	T2	40	Tumor free	Upper	Central		NO	NO	CR+PR	4.4425	Low
28	TCGA-86-7955	0	2.936986301	Male	62	White	Stage I	M0	N0	T2	0	Tumor free	Other	Peripheral		NO			72.6114	High
29	TCGA-50-6597	1	3.473972603	Female	79	White	Stage I	M0	N0	T2	0	Tumor free	Other		NO	YES			56.3294	High
30	TCGA-91-A4BD	0	1.652054795	Male	78	White	Stage II	MX	N1	T1	0	Tumor free	Other			NO		CR+PR	8.2762	Low
31	TCGA-67-3771	0	1.671232877	Female	77	Other	Stage I	M0	N0	T1	0	Tumor free	Upper	Central		NO	NO		20.3282	Low
32	TCGA-38-4625	0	8.145205479	Female	66	White	Stage I	M0	N0	T2	50		Upper	Peripheral		NO	NO		39.3405	Low
33	TCGA-86-8054	0	3.145205479	Male	61	White	Stage II	M0	N1	T2	9	Tumor free	Upper	Central		NO	NO		30.4634	Low
34	TCGA-50-5935	1	1.789041096	Female	86	White	Stage I	M0	N0	T1	0		Upper		YES	YES			53.2957	High
35	TCGA-55-8089	1	1.923287671	Male	56	White	Stage I	M0	N0	T1	97	Tumor free	Upper	Peripheral	NO	YES	YES		23.9809	Low
36	TCGA-67-6217	0	1.156164384	Female	73	White	Stage II	M0	N1	T2	0	With tumor	Upper	Central	NO	YES	YES		46.9933	Low
37	TCGA-50-6590	1	3.528767123	Female	72	White	Stage I	M0	N0	T2	50	Tumor free	Upper			YES			18.3962	Low
38	TCGA-97-8179	0	1.191780822	Male	72	White	Stage I	M0	N0	T1	60	Tumor free	Upper		NO	YES	YES	CR+PR	29.6056	Low
39	TCGA-38-4629	1	2.367123288	Male	68	White	Stage II	M0	N0	T3	100	With tumor	Upper	Peripheral		NO	NO		62.0558	High
40	TCGA-50-5939	1	1.260273973	Male	85	White	Stage I	M0	N0	T2	15	Tumor free	Upper						50.6089	Low
41	TCGA-55-A48Y	0	1.726027397	Male	69	White	Stage II	M0	N0	T2	50	Tumor free	Other						24.4377	Low
42	TCGA-97-8176	1	1.282191781	Male	63	White	Stage III	M0	N1	T3	40	Tumor free	Other		YES	YES	NO		56.4905	High
43	TCGA-50-5931	1	1.189041096	Female	75	White	Stage I	M0	N0	T2	40	Tumor free	Upper	Central					46.1874	Low
44	TCGA-91-6829	1	3.446575342	Male	78	White	Stage I	MX	N0	T2	94.5	Tumor free	Other						93.5096	High
45	TCGA-49-6744	0	4.610958904	Female	64	White	Stage II	MX	N1	T2	20	Tumor free	Upper		YES				48.9992	Low
46	TCGA-50-5072	1	0.684931507	Male	74	White	Stage III	M0	N2	T2	15	With tumor	Upper			YES	YES		68.5639	High
47	TCGA-MP-A4SW	1	4.871232877	Male	53	White	Stage II	M0	N1	T2	15		Upper			NO	NO	CR+PR	31.8721	Low
48	TCGA-78-7162	1	8.682191781	Male	75	White	Stage I	M0	N0	T1	12		Upper	Peripheral		NO	NO		7.4742	Low
49	TCGA-55-A48Z	0	1.783561644	Female	60	White	Stage III	MX	N3	T1	40	With tumor	Upper	Central	NO	YES	YES		35.7436	Low
50	TCGA-78-8662	1	9.208219178	Female	53	Not reported	Stage I	M0	N0	T2	45		Upper	Peripheral		NO	NO	CR+PR	94.7716	High
51	TCGA-MN-A4N5	0	0.230136986	Male	63	White	Stage I	M0	N0	T1	0		Upper			YES	YES	CR+PR	80.4975	High
52	TCGA-78-8640	0	19.34794521	Male	59	Not reported	Stage II	M0	N1	T1	45	Tumor free	Upper	Peripheral		NO	NO	CR+PR	47.9417	Low
53	TCGA-95-7562	1	0.238356164	Male	71	Other	Stage II	M0	N1	T2	10	Tumor free	Other						10.531	Low
54	TCGA-73-4676	1	0.769863014	Male	45	White	Stage II	M0	N1	T2	48	Tumor free	Upper	Peripheral		NO	NO		94.7949	High
55	TCGA-55-1596	0	5.657534247	Male	55	Other	Stage II	M0	N1	T2	50	Tumor free	Upper						133.6464	High
56	TCGA-64-1680	0	3.084931507	Male	63	White	Stage IV	M1	N2	T2	50	Tumor free	Other						10.4294	Low
57	TCGA-97-7552	0	5.293150685	Male	70	White	Stage I	MX	N0	T2	40	Tumor free	Other						9.8027	Low
58	TCGA-69-7763	0	1.890410959	Male	69	White	Stage I	M0	N0	T1	7.5		Other	Peripheral		NO	NO		17.6105	Low
59	TCGA-73-4670	0	0.35890411	Female	69	White	Stage IV	M1	N0	T2	30	With tumor	Upper	Peripheral		NO	NO		94.6874	High
60	TCGA-50-5944	0	4.794520548	Female	69	White	Stage I	M0	N0	T1	0	Tumor free	Upper						32.2988	Low
61	TCGA-64-5779	0	2.367123288	Male	61	White	Stage III	M0	N2	T2	40	Tumor free	Other	Central					29.4131	Low
62	TCGA-75-5146	0	6.487671233	Male	'--	Not reported	Stage I	M0	N0	T2	0	Tumor free	Other	Peripheral		NO	NO		30.733	Low
63	TCGA-97-7546	0	3.520547945	Female	76	White	Stage I	MX	N0	T1	25	Tumor free	Upper						42.4166	Low
64	TCGA-55-7911	0	1.471232877	Female	70	White	Stage I	MX	N0	T1	96	Tumor free	Other			NO	NO		34.7461	Low
65	TCGA-55-8511	0	1.512328767	Female	73	White	Stage I	MX	N0	T2	58	Tumor free	Upper					CR+PR	36.2809	Low
66	TCGA-44-5644	0	2.364383562	Female	51	White	Stage I	'--	N0	T2	17.5	Tumor free	Other						44.3163	Low
67	TCGA-55-8512	1	1.663013699	Male	41	White	Stage IV	M1	N1	T1	19	With tumor	Other						34.0206	Low
68	TCGA-75-5125	1	5.553424658	Male	'--	Not reported	Stage II	M0	N1	T2	25	Tumor free	Upper	Peripheral		NO	NO		87.3166	High
69	TCGA-38-4626	0	10.06575342	Female	57	White	'--	M0	N0	T2	40	Tumor free	Upper	Central					13.2503	Low
70	TCGA-49-6742	1	1.336986301	Male	70	White	Stage II	M0	N1	T2	10	Tumor free	Upper		NO				19.7197	Low
71	TCGA-75-6212	1	4.153424658	Female	'--	Not reported	Stage II	M0	N1	T2	0	Tumor free	Other	Peripheral					15.0793	Low
72	TCGA-44-8119	0	0.780821918	Male	73	White	Stage II	M0	N0	T3	50	Tumor free	Upper					CR+PR	97.0894	High
73	TCGA-69-7764	0	1.134246575	Male	75	White	Stage I	M0	N0	T1	30		Upper	Peripheral		YES	NO		29.9531	Low
74	TCGA-38-4631	1	0.969863014	Female	72	White	Stage I	M0	N0	T2	40	With tumor	Upper	Peripheral		NO	NO		4.2705	Low
75	TCGA-38-A44F	0	0.364383562	Male	80	White	Stage I	M0	N0	T2	12	Tumor free	Upper	Peripheral		NO	YES	CR+PR	17.5158	Low
76	TCGA-83-5908	0	2.257534247	Female	59	White	Stage I	M0	N0	T1	69	Tumor free	Upper			NO	NO		193.298	High
77	TCGA-L4-A4E6	0	1.191780822	Male	67	White	Stage I	M0	N0	T1	30	Tumor free	Upper	Peripheral		NO	NO	CR+PR	4.6862	Low
78	TCGA-44-5643	0	2.775342466	Male	53	Other	Stage III	M0	N2	T2	20	Tumor free	Other						87.127	High
79	TCGA-86-8279	0	2.6	Male	46	White	Stage II	M0	N1	T2	0	Tumor free	Upper	Peripheral				CR+PR	134.8023	High
80	TCGA-55-7724	0	1.931506849	Female	76	White	Stage I	MX	N0	T2	50	Tumor free	Upper						57.0631	High
81	TCGA-73-4662	0	6.890410959	Female	65	White	Stage I	M0	N0	T1	10	Tumor free	Upper	Peripheral		NO	NO		85.9822	High
82	TCGA-73-A9RS	1	0.931506849	Male	41	Other	Stage II	M0	N0	T3	11	With tumor	Upper	Peripheral	NO	YES	YES	SD+PD	97.829	High
83	TCGA-L9-A5IP	1	0.15890411	Female	40	Other	Stage IV	M1	N2	T3	0	With tumor	Upper			YES	YES	SD+PD	90.1826	High
84	TCGA-J2-8194	0	1.983561644	Female	69	White	Stage II	MX	N0	T3	20		Other						62.7065	High
85	TCGA-55-8299	1	1.284931507	Female	61	White	Stage I	MX	N0	T1	20	Tumor free	Upper					CR+PR	43.0214	Low
86	TCGA-78-7149	0	10.79452055	Male	71	White	Stage III	M0	N0	T4	115		Other	Central		NO	NO		10.5104	Low
87	TCGA-55-6987	0	5.854794521	Male	77	White	Stage I	M0	N0	T1	0	Tumor free	Other			NO	NO		8.0667	Low
88	TCGA-55-6980	0	5.778082192	Male	56	White	Stage I	M0	N0	T1	0	Tumor free	Other			NO	NO		99.3006	High
89	TCGA-91-6835	0	0.216438356	Female	81	White	Stage I	M0	N0	T1	25		Other			NO			73.1499	High
90	TCGA-86-8585	0	0.967123288	Male	57	White	Stage I	M0	N0	T2	0	Tumor free	Upper	Peripheral		NO		CR+PR	43.8183	Low
91	TCGA-62-8398	1	1.216438356	Male	55	White	Stage III	M0	N2	T2	20	Tumor free	Other	Central		NO	NO	CR+PR	38.9766	Low
92	TCGA-MP-A4T4	1	7.169863014	Female	68	White	Stage II	M0	N1	T2	50		Other			NO	NO	CR+PR	41.9752	Low
93	TCGA-93-A4JP	0	1.583561644	Male	64	Other	Stage IV	M1	NX	TX	0	With tumor	Other			YES	NO	CR+PR	31.2365	Low
94	TCGA-S2-AA1A	0	1.405479452	Female	68	Other	Stage I	M0	N0	T1	95	Tumor free	Upper			NO	NO	CR+PR	11.6327	Low
95	TCGA-50-5066	0	3.950684932	Male	72	Other	Stage I	M0	N0	T2	0		Upper		NO	YES	YES		51.5504	High
96	TCGA-05-4398	0	3.920547945	Female	47	Not reported	Stage III	M0	N3	T4	72	Tumor free	Upper						44.95	Low
97	TCGA-97-A4M6	0	1.556164384	Female	45	White	Stage I	M0	N0	T1	0		Other		NO	YES	NO	CR+PR	68.0192	High
98	TCGA-75-6214	1	3.054794521	Female	'--	Not reported	Stage III	M0	N2	T2	40	With tumor	Upper	Peripheral					67.4554	High
99	TCGA-L4-A4E5	0	1.583561644	Female	48	White	Stage I	M0	N0	T1	33	Tumor free	Upper	Central		NO	NO	CR+PR	59.0352	High
100	TCGA-55-A48X	0	1.887671233	Female	63	White	Stage II	M0	N1	T1	36	Tumor free	Other						52.9701	High
101	TCGA-44-6774	0	1.802739726	Female	56	White	Stage III	M0	N2	T1	20		Other						22.8426	Low
102	TCGA-05-5423	0	0.41369863	Male	65	Not reported	Stage II	M0	N1	T2	72	Tumor free	Upper						42.1482	Low
103	TCGA-05-4382	0	1.663013699	Male	68	Not reported	Stage I	M0	N0	T2	62	Tumor free	Upper						142.0891	High
104	TCGA-97-A4M2	0	1.709589041	Male	66	White	Stage I	M0	N0	T1	100	Tumor free	Other		NO	NO	NO	CR+PR	12.5112	Low
105	TCGA-44-6777	1	2.704109589	Female	85	White	Stage I	MX	NX	T2	64	Tumor free	Upper						25.5981	Low
106	TCGA-86-8055	1	0.339726027	Male	79	White	Stage II	M0	N1	T2	60	Tumor free	Upper	Peripheral		NO			111.8107	High
107	TCGA-55-6982	1	2.726027397	Female	79	White	Stage II	M0	N1	T2	0	With tumor	Other			NO	NO		20.3346	Low
108	TCGA-55-A4DF	1	1.205479452	Male	88	White	Stage I	MX	N0	T1	60	Tumor free	Other					CR+PR	32.5472	Low
109	TCGA-55-8096	1	1.969863014	Female	67	White	Stage I	MX	N0	T2	104	With tumor	Upper	Central		NO	NO		55.5005	High
110	TCGA-50-5930	1	0.77260274	Male	47	White	Stage III	M0	N2	T2	0	With tumor							36.0342	Low
111	TCGA-J2-8192	0	2.024657534	Female	65	White	Stage II	MX	N1	T2	0	Tumor free	Upper		NO	YES	NO		54.8658	High
112	TCGA-67-3774	0	1.054794521	Female	73	White	Stage I	M0	N0	T2	0	Tumor free	Other			NO	NO		128.6141	High
113	TCGA-05-4426	0	2.167123288	Male	71	Not reported	Stage I	M0	N0	T2	20	Tumor free	Other						21.5265	Low
114	TCGA-71-8520	1	0.575342466	Female	60	Other	Stage I	M0	N0	T2	0	Tumor free	Upper		NO			CR+PR	64.2364	High
115	TCGA-97-7553	0	5.123287671	Female	58	White	Stage I	MX	N0	T1	20	Tumor free	Other	Central					26.8296	Low
116	TCGA-MP-A4TD	1	0.84109589	Male	71	White	Stage III	M0	N2	T2	20		Other	Peripheral		NO	NO	CR+PR	11.8346	Low
117	TCGA-95-A4VN	0	1.515068493	Female	62	White	Stage II	M0	N1	T2	42	Tumor free	Other			YES	NO	SD+PD	36.2582	Low
118	TCGA-97-8171	0	1.556164384	Male	81	Other	Stage IV	M1	N2	T2	65	With tumor	Other		NO	YES	NO	SD+PD	0.2415	Low
119	TCGA-55-A492	0	1.632876712	Female	70	White	Stage I	MX	N0	T1	35	Tumor free	Upper			NO	NO		12.5601	Low
120	TCGA-05-4430	0	2.084931507	Female	59	Not reported	Stage I	M0	N0	T2	80	Tumor free	Other						95.2857	High
121	TCGA-49-AAR0	0	13.05479452	Male	57	Other	Stage I	MX	N0	T1	37	Tumor free	Upper					CR+PR	14.7096	Low
122	TCGA-55-A57B	0	1.495890411	Female	80	Other	Stage I	M0	N0	T1	0	Tumor free	Upper	Peripheral		NO	NO		133.7405	High
123	TCGA-L9-A443	1	0.528767123	Female	63	White	Stage I	MX	N0	T1	90		Other	Central		NO	NO	CR+PR	30.3382	Low
124	TCGA-95-7567	0	1.556164384	Male	61	White	Stage II	M0	N1	T2	0	Tumor free	Upper						92.0974	High
125	TCGA-44-3396	0	3.095890411	Female	74	White	Stage III	M0	N2	T2	50	Tumor free							42.4078	Low
126	TCGA-44-6775	0	1.931506849	Female	72	White	Stage I	MX	N0	T2	25		Upper						37.66386667	Low
127	TCGA-05-4420	0	2.498630137	Male	41	Not reported	Stage I	M0	N0	T2	38	Tumor free	Other						46.5659	Low
128	TCGA-93-A4JO	1	0.090410959	Male	70	White	Stage I	MX	N0	T1	50	Tumor free	Other			NO	NO		20.529	Low
129	TCGA-69-7974	0	0.504109589	Female	54	White	Stage III	MX	N2	T2	30	With tumor	Upper	Peripheral		YES			69.5342	High
130	TCGA-55-A4DG	0	1.665753425	Male	71	White	Stage I	MX	N0	T1	100	Tumor free	Upper					CR+PR	32.7767	Low
131	TCGA-67-4679	0	1.22739726	Male	69	White	'--	M0	N0	T3	0	Tumor free	Other	Central		NO	NO		8.9278	Low
132	TCGA-05-5428	0	1.835616438	Male	57	Not reported	Stage II	M0	N1	T1	30	Tumor free	Upper						20.3287	Low
133	TCGA-44-7672	0	1.969863014	Female	52	White	Stage I	M0	N0	T1	20	Tumor free	Upper						36.7257	Low
134	TCGA-NJ-A4YP	0	0.136986301	Male	52	White	Stage I	M0	N0	T2	60	Tumor free	Other			NO	NO	SD+PD	65.8808	High
135	TCGA-O1-A52J	1	4.926027397	Female	74	White	Stage I	MX	N0	T1	45	With tumor	Other			NO	NO		101.2136	High
136	TCGA-78-8655	0	6.465753425	Female	77	Not reported	Stage I	M0	N0	T1	10		Other	Peripheral		NO	NO	CR+PR	60.951	High
137	TCGA-97-7554	0	2.123287671	Female	83	White	Stage III	M0	N2	T2	30	Tumor free	Other		YES				81.8754	High
138	TCGA-53-7813	0	1.161643836	Female	51	White	Stage III	M0	N0	T4	35	Tumor free	Upper			NO	NO		5.2878	Low
139	TCGA-44-7662	0	0.597260274	Male	61	White	Stage I	MX	N0	T2	50	Tumor free	Upper						137.7167	High
140	TCGA-95-7944	0	1.032876712	Male	71	White	Stage I	M0	N0	T1	50	Tumor free	Other						219.1588	High
141	TCGA-55-7995	0	2.435616438	Female	73	White	Stage I	M0	N0	T1	60	Tumor free	Upper	Peripheral		NO	NO		21.1057	Low
142	TCGA-69-8253	0	1.167123288	Female	59	Other	Stage II	MX	N1	T1	7.8		Other			NO	NO		40.5525	Low
143	TCGA-97-8547	0	1.8	Female	78	Not reported	Stage III	MX	N2	T2	0	Tumor free	Other		NO	YES	NO	CR+PR	49.2032	Low
144	TCGA-73-7498	0	3.257534247	Female	58	White	Stage I	M0	N0	T1	28	Tumor free	Other	Peripheral		NO	NO	CR+PR	27.1366	Low
145	TCGA-86-8358	0	1.789041096	Male	44	White	Stage I	M0	N0	T2	20	Tumor free	Upper	Peripheral					9.3655	Low
146	TCGA-86-8056	0	0.380821918	Female	63	White	Stage III	M0	N0	T4	36	Tumor free	Other	Peripheral		NO	NO	CR+PR	42.4639	Low
147	TCGA-95-7039	0	3.484931507	Female	54	White	Stage II	MX	N0	T3	34	Tumor free	Upper						123.5393	High
148	TCGA-49-AAR9	1	0.712328767	Male	61	Other	Stage II	MX	N0	T3	0	With tumor	Other					SD+PD	216.8969	High
149	TCGA-69-7980	0	1.126027397	Female	70	White	Stage I	M0	N0	T1	80	Tumor free	Upper			YES	NO		140.3992	High
150	TCGA-75-7027	0	8.380821918	Male	'--	Not reported	Stage I	M0	N0	T2	50	Tumor free	Other	Peripheral					44.0102	Low
151	TCGA-50-8460	0	2.271232877	Male	74	White	Stage I	M0	N0	T1	0		Upper		NO	YES			5.7917	Low
152	TCGA-73-4668	0	1.279452055	Female	66	Other	Stage II	M0	N1	T2	55	With tumor	Upper	Peripheral		NO	NO		100.3784	High
153	TCGA-91-8497	1	1.189041096	Female	75	White	Stage I	MX	N0	T1	0		Upper						3.8954	Low
154	TCGA-55-8207	0	2.676712329	Male	73	White	Stage I	MX	N0	T2	0	Tumor free	Other					CR+PR	26.3228	Low
155	TCGA-05-4249	0	4.17260274	Male	67	Not reported	Stage I	M0	N0	T2	52	Tumor free	Other	Peripheral					15.1149	Low
156	TCGA-55-7910	0	2.849315068	Female	50	Other	Stage II	M0	N0	T2	15	With tumor	Other	Peripheral					32.7615	Low
157	TCGA-55-8092	1	0.421917808	Male	75	White	Stage II	MX	N0	T3	40	Tumor free	Upper					CR+PR	16.5367	Low
158	TCGA-78-7166	1	0.706849315	Male	84	White	Stage II	M0	N1	T2	38		Other	Central		NO	NO		32.3734	Low
159	TCGA-78-7152	1	3.328767123	Male	65	White	Stage I	M0	N0	T2	40	With tumor	Upper	Peripheral		NO	NO		23.8776	Low
160	TCGA-49-4506	1	2.736986301	Female	68	White	Stage II	M0	N1	T2	100		Upper	Peripheral					29.0897	Low
161	TCGA-78-7159	0	5.408219178	Female	60	White	Stage I	M0	NX	T1	21		Upper	Peripheral		NO	NO		14.0053	Low
162	TCGA-44-7659	0	1.893150685	Male	70	White	Stage I	MX	N0	T1	40	Tumor free	Upper						29.6234	Low
163	TCGA-55-7227	1	2.608219178	Male	77	White	Stage III	MX	N1	T3	0	Tumor free	Other						24.6012	Low
164	TCGA-78-7145	1	2.263013699	Female	52	White	Stage IV	M1	N1	T4	25	With tumor	Other	Peripheral		NO	NO		163.7016	High
165	TCGA-55-A490	1	0.271232877	Male	78	White	Stage II	MX	N0	T2	34	Tumor free	Upper	Peripheral	YES	YES	YES		136.1958	High
166	TCGA-55-7727	0	0.326027397	Male	70	White	Stage III	MX	N2	T1	0	Tumor free	Upper						25.2034	Low
167	TCGA-55-8508	0	1.690410959	Female	60	Other	Stage II	MX	N1	T2	0		Upper	Central				CR+PR	31.995	Low
168	TCGA-49-AARO	0	10.29863014	Female	39	Other	Stage I	MX	N0	T1	0	With tumor	Upper					CR+PR	45.8608	Low
169	TCGA-86-A4D0	1	0.317808219	Male	48	White	Stage II	M0	N0	T2	0	Tumor free	Upper			NO	NO		11.4317	Low
170	TCGA-NJ-A4YQ	0	3.923287671	Female	69	White	Stage I	M0	N0	T1	40	Tumor free	Upper			NO	NO	SD+PD	50.6023	Low
171	TCGA-93-8067	0	0.509589041	Male	77	Other	Stage I	MX	N0	T2	20	Tumor free	Other	Peripheral		NO	NO	CR+PR	19.4835	Low
172	TCGA-78-7143	1	13.59178082	Female	62	White	Stage I	M0	N0	T2	0		Upper	Central		NO	NO		55.8334	High
173	TCGA-86-8673	0	2.361643836	Male	61	White	Stage I	M0	N0	T2	54	Tumor free	Upper						44.6104	Low
174	TCGA-69-7765	0	0.452054795	Male	56	Other	'--	MX	N0	T4	0		Upper	Peripheral		NO	NO		34.9887	Low
175	TCGA-55-7816	1	1.282191781	Female	49	White	Stage IV	MX	NX	TX	0	With tumor	Upper						7.8055	Low
176	TCGA-49-4487	1	2.342465753	Female	72	White	Stage I	M0	N0	T1	40	With tumor	Upper						37.2121	Low
177	TCGA-53-7624	1	2.857534247	Female	40	White	Stage IV	M1	N0	T2	50	With tumor	Upper	Peripheral		NO	NO		96.1146	High
178	TCGA-MP-A4TE	1	2.454794521	Male	56	White	Stage II	MX	N0	T2	40	With tumor	Other	Peripheral	YES	NO	NO	CR+PR	31.6756	Low
179	TCGA-44-2659	0	3.745205479	Female	65	White	Stage II	M0	N1	T1	57	Tumor free							42.3941	Low
180	TCGA-44-A4SU	1	1.120547945	Female	67	White	Stage I	MX	N0	T1	50	Tumor free	Other					CR+PR	44.3829	Low
181	TCGA-55-7907	1	0.939726027	Male	77	White	Stage II	MX	N1	T2	80	Tumor free	Upper						97.6891	High
182	TCGA-97-A4M3	0	1.479452055	Female	69	White	Stage I	M0	N0	T1	37.5		Upper		NO	NO	NO	CR+PR	11.7509	Low
183	TCGA-49-AAR3	0	5.18630137	Male	69	Other	Stage II	MX	N1	T2	0		Upper					CR+PR	27.1261	Low
184	TCGA-91-7771	0	1.347945205	Male	62	White	Stage II	MX	N0	T3	75		Upper			NO			29.5483	Low
185	TCGA-50-5068	1	4.106849315	Female	59	White	Stage II	MX	N1	T2	0	With tumor	Other						5.657	Low
186	TCGA-91-6830	0	0.164383562	Female	65	White	Stage II	MX	N1	T1	12	With tumor	Upper						103.653	High
187	TCGA-78-7153	0	9.95890411	Female	65	White	Stage I	M0	N0	T2	20		Upper	Peripheral		NO	NO		6.7076	Low
188	TCGA-78-8648	1	3.312328767	Female	58	Not reported	Stage II	M0	N0	T3	45		Upper	Peripheral		NO	NO		11.751	Low
189	TCGA-75-6206	0	7.095890411	Male	'--	Not reported	Stage I	M0	N0	T2	20	Tumor free	Upper	Peripheral					28.4485	Low
190	TCGA-80-5608	0	7.75890411	Female	'--	Not reported	Stage I	M0	N0	T1	26	Tumor free	Upper	Peripheral					12.4473	Low
191	TCGA-55-6972	1	4.471232877	Male	72	White	Stage I	M0	N0	T2	0	Tumor free	Upper			NO	NO		10.7798	Low
192	TCGA-35-5375	0	0.723287671	Male	61	White	Stage III	M0	N2	T2	35	Tumor free	Upper	Peripheral					1.988	Low
193	TCGA-95-7043	1	1.378082192	Female	63	White	Stage I	MX	N0	T1	40	Tumor free	Upper						1.9972	Low
194	TCGA-44-6778	0	5.106849315	Male	59	Other	Stage I	MX	N0	T1	15	Tumor free							5.2988	Low
195	TCGA-MP-A4T6	1	4.904109589	Female	76	White	Stage III	MX	N2	T1	50	Tumor free	Other	Peripheral		NO	NO	CR+PR	42.0965	Low
196	TCGA-64-5775	1	0.169863014	Male	71	White	Stage III	M0	N0	T4	110	With tumor	Upper						5.0136	Low
197	TCGA-97-A4M5	0	1.736986301	Male	83	White	Stage I	M0	N0	T1	6		Upper		YES	NO	NO	CR+PR	52.7634	High
198	TCGA-97-7547	0	5.383561644	Female	67	White	Stage I	MX	N0	T2	30	Tumor free	Upper						14.0698	Low
199	TCGA-55-7913	1	1.536986301	Female	61	Other	Stage I	MX	N0	T1	40	Tumor free	Other	Central	NO	YES	YES		15.1078	Low
200	TCGA-44-6145	0	1.630136986	Female	62	White	Stage I	M0	N0	T1	75	Tumor free	Upper		NO				62.3517	High
201	TCGA-49-4486	1	6.350684932	Male	72	White	Stage I	M0	N0	T1	17.5	With tumor	Other						17.827	Low
202	TCGA-44-7661	1	1.526027397	Female	69	White	Stage I	M0	N0	T2	22	Tumor free	Other	Peripheral		YES	YES		35.2791	Low
203	TCGA-62-8399	0	7.38630137	Male	62	White	Stage III	M0	N2	T2	70	Tumor free	Upper	Peripheral		NO	NO	CR+PR	226.9816	High
204	TCGA-05-5429	1	0.753424658	Male	60	Not reported	Stage III	M0	N2	T3	0	Tumor free	Upper						9.0082	Low
205	TCGA-86-7713	0	3.169863014	Male	70	White	Stage II	M0	N0	T2	0	Tumor free	Other	Peripheral					50.6128	Low
206	TCGA-44-2662	0	3.506849315	Male	65	White	Stage I	M0	N0	T2	56		Upper						41.4999	Low
207	TCGA-67-6216	0	0.38630137	Female	57	White	Stage I	M0	N0	T1	0	Tumor free	Other	Central		NO	NO		20.9477	Low
208	TCGA-44-3919	1	2.810958904	Female	71	White	Stage I	M0	N0	T1	0	Tumor free	Upper						35.711	Low
209	TCGA-73-4659	1	1.947945205	Male	66	White	Stage III	M0	N2	T2	12	With tumor	Upper	Central		NO	NO		39.4739	Low
210	TCGA-86-8073	0	2.02739726	Male	58	White	Stage I	M0	N0	T2	40	Tumor free	Upper	Peripheral		NO	NO	CR+PR	109.0816	High
211	TCGA-55-7994	0	1.652054795	Male	81	White	Stage II	MX	N0	T3	28	Tumor free	Upper			NO	NO	CR+PR	29.2586	Low
212	TCGA-69-A59K	0	1.619178082	Female	60	Other	Stage II	M0	N0	T3	25	Tumor free	Upper			YES	NO	SD+PD	49.0164	Low
213	TCGA-MN-A4N4	0	3.219178082	Male	57	White	Stage I	M0	N0	T1	0		Upper			NO	NO	CR+PR	104.1975	High
214	TCGA-55-8514	0	1.424657534	Female	70	Other	Stage I	MX	N0	T2	20	Tumor free	Upper					CR+PR	38.5507	Low
215	TCGA-05-4418	1	0.750684932	Male	69	Not reported	Stage III	M0	N2	T3	25		Other						94.0291	High
216	TCGA-55-8094	0	1.482191781	Male	51	White	Stage IV	M1	N0	T2	70	With tumor	Upper	Peripheral		YES	YES		13.4788	Low
217	TCGA-99-AA5R	0	1.802739726	Female	70	Other	Stage I	M0	N0	T1	46	Tumor free	Other		YES	YES	YES	CR+PR	8.1541	Low
218	TCGA-55-7914	1	0.512328767	Female	71	White	Stage II	MX	N1	T1	5	With tumor	Upper	Central	YES	YES	YES		19.2086	Low
219	TCGA-49-6767	0	1.854794521	Female	46	White	Stage II	MX	N0	T3	30	Tumor free	Other						140.1258	High
220	TCGA-55-8507	0	1.145205479	Male	53	White	Stage I	MX	N0	T1	120	Tumor free	Upper	Peripheral				CR+PR	41.1929	Low
221	TCGA-55-1594	0	3.22739726	Male	68	White	Stage III	M0	N2	T2	0	Tumor free	Other						28.0606	Low
222	TCGA-49-4488	1	2.380821918	Female	74	White	Stage I	MX	N0	T1	0		Other						47.1397	Low
223	TCGA-86-8280	0	1.920547945	Female	54	White	Stage II	M0	N0	T2	0	Tumor free	Other	Peripheral				CR+PR	28.6036	Low
224	TCGA-44-A47G	0	0.961643836	Female	73	White	Stage I	M0	N0	T1	28	Tumor free	Upper			NO	NO	CR+PR	12.6115	Low
225	TCGA-78-7536	1	0.668493151	Male	69	White	Stage III	M0	N2	T2	44	With tumor	Upper			NO	NO		83.4226	High
226	TCGA-91-6831	0	0.849315068	Male	66	White	Stage I	MX	N0	T2	0	Tumor free	Other						43.3834	Low
227	TCGA-MP-A4T9	1	3.465753425	Female	54	White	Stage III	MX	N2	T2	24	With tumor	Upper			NO	NO	CR+PR	113.5865	High
228	TCGA-MP-A4SV	1	7.178082192	Male	67	Not reported	Stage I	M0	N0	T2	110		Other			NO	NO	CR+PR	69.9946	High
229	TCGA-69-7973	0	0.630136986	Female	42	White	Stage I	M0	N0	T2	25	Tumor free	Other	Central		YES			56.1255	High
230	TCGA-44-3917	0	3.24109589	Female	33	White	Stage I	M0	N0	T2	16	Tumor free	Upper						10.95	Low
231	TCGA-05-4402	1	0.668493151	Female	57	Not reported	Stage IV	M1	NX	T2	0	Tumor free	Other						96.4025	High
232	TCGA-62-8394	1	0.380821918	Female	65	White	Stage III	M0	N2	T4	0	Tumor free	Other	Central		NO	NO	CR+PR	96.6194	High
233	TCGA-44-5645	0	2.334246575	Female	61	Other	Stage I	'--	NX	T1	5	Tumor free	Upper						18.456	Low
234	TCGA-49-AAR4	1	2.408219178	Male	51	Other	Stage III	MX	N2	T2	35	With tumor	Upper					SD+PD	54.2206	High
235	TCGA-86-A4JF	1	2.019178082	Male	56	White	Stage II	M0	N0	T3	0	Tumor free	Upper	Central		NO	NO	CR+PR	51.8316	High
236	TCGA-73-7499	1	4.194520548	Female	81	White	Stage I	M0	N0	T2	0	Tumor free	Upper	Peripheral		NO	NO	CR+PR	42.6176	Low
237	TCGA-95-7947	0	1.306849315	Male	67	White	Stage I	M0	N0	T1	100	Tumor free	Upper						61.0518	High
238	TCGA-55-7903	0	1.553424658	Male	64	White	Stage I	MX	N0	T1	40	Tumor free	Other			NO	NO		85.9551	High
239	TCGA-05-4427	0	2.167123288	Female	65	Not reported	Stage II	M0	N1	T2	8	Tumor free	Upper						204.4027	High
240	TCGA-55-8087	0	1.265753425	Female	59	White	Stage I	MX	N0	T2	0	Tumor free	Upper			NO	NO	CR+PR	8.5083	Low
241	TCGA-MP-A4TH	0	2.030136986	Female	70	White	Stage I	M0	N0	T1	20	Tumor free	Other	Peripheral		NO	NO	CR+PR	13.0775	Low
242	TCGA-44-A47A	0	1.276712329	Female	78	White	Stage I	MX	N0	T2	80	Tumor free	Upper			NO	NO	CR+PR	16.3648	Low
243	TCGA-62-A472	0	2.493150685	Male	70	White	Stage II	M0	N0	T3	60	With tumor	Other	Central		NO	NO	CR+PR	71.7389	High
244	TCGA-80-5611	0	7.109589041	Male	'--	Not reported	Stage I	M0	N0	T2	60	Tumor free	Upper	Peripheral					62.3215	High
245	TCGA-53-A4EZ	0	2.934246575	Male	63	White	Stage II	MX	N1	T2	40	Tumor free	Upper	Peripheral	NO	YES	YES		10.4949	Low
246	TCGA-J2-A4AE	0	2.956164384	Female	77	White	Stage I	MX	N0	T1	0	Tumor free	Upper			NO	NO		23.3434	Low
247	TCGA-86-8359	1	1.216438356	Male	52	White	Stage III	M0	N2	T3	36	Tumor free	Other	Peripheral					67.014	High
248	TCGA-78-7542	1	0.879452055	Male	56	White	Stage I	M0	N0	T2	60		Upper			NO	NO		91.9118	High
249	TCGA-99-8032	0	0.120547945	Male	61	White	Stage I	M0	N0	T1	90	Tumor free	Upper		YES	YES	NO	CR+PR	10.3304	Low
250	TCGA-44-7667	0	3.005479452	Female	49	White	Stage II	MX	N0	T3	50	Tumor free	Other						18.8901	Low
251	TCGA-NJ-A4YG	0	6.194520548	Male	65	White	Stage I	M0	N0	T2	104	Tumor free	Upper						13.6537	Low
252	TCGA-55-8302	0	1.309589041	Male	54	White	Stage I	MX	N0	T2	59	Tumor free	Other					CR+PR	243.7245	High
253	TCGA-78-7147	1	1.605479452	Female	67	White	Stage II	M0	N1	T2	50	With tumor	Upper	Peripheral		NO	NO		55.6076	High
254	TCGA-78-7148	1	1.715068493	Male	71	White	Stage II	M0	N1	T2	57		Upper	Peripheral		NO	NO		84.1865	High
255	TCGA-38-7271	1	2.191780822	Female	72	White	Stage I	M0	N0	T1	25	With tumor	Upper			NO	NO		20.5516	Low
256	TCGA-50-6595	1	0.517808219	Female	74	White	Stage III	M0	N2	T2	0	With tumor	Upper			YES	YES		105.9865	High
257	TCGA-91-A4BC	0	0.120547945	Male	59	White	Stage II	MX	N0	T2	30		Upper			NO			4.161	Low
258	TCGA-44-8120	0	0.712328767	Male	58	Other	Stage I	M0	N0	T2	30	Tumor free	Upper					CR+PR	67.6637	High
259	TCGA-50-5932	1	3.383561644	Male	75	White	Stage II	M0	N1	T2	0	With tumor	Upper	Central					187.2585	High
260	TCGA-50-6594	1	1.01369863	Female	79	Other	Stage III	M0	N2	T3	0	With tumor	Upper		NO		YES		1169.5313	High
261	TCGA-86-8076	0	2.720547945	Male	42	White	Stage I	M0	N0	T1	0	Tumor free	Upper	Peripheral		NO	NO		21.5125	Low
262	TCGA-93-7347	0	1.871232877	Female	76	White	Stage I	MX	N0	T1	11	Tumor free	Upper	Central		NO	NO		20.0659	Low
263	TCGA-38-4632	1	3.717808219	Male	42	Other	Stage IV	M1	N1	T2	10	With tumor	Upper	Peripheral		NO	NO		48.01	Low
264	TCGA-55-6984	1	2.082191781	Female	71	White	Stage II	M0	N1	T2	0	With tumor	Other			NO	NO		19.755	Low
265	TCGA-95-8039	0	2.273972603	Male	72	White	Stage I	MX	N0	T1	0	Tumor free	Upper					CR+PR	76.8064	High
266	TCGA-55-6712	1	0.468493151	Male	71	White	Stage II	MX	N1	T2	0	With tumor	Upper						93.618	High
267	TCGA-38-4630	1	2.939726027	Female	75	White	Stage I	M0	N0	T2	0	With tumor	Upper	Peripheral		NO	NO		6.642	Low
268	TCGA-44-6147	0	2.315068493	Female	67	White	Stage I	M0	NX	T1	0	Tumor free	Upper						29.6567	Low
269	TCGA-MP-A4TI	1	1.175342466	Male	72	White	Stage II	M0	N1	T2	35	With tumor	Other		YES	YES	NO		46.068	Low
270	TCGA-44-2661	0	3.175342466	Female	69	White	Stage I	M0	N0	T1	0	Tumor free	Upper						5.5154	Low
271	TCGA-97-8174	1	0.449315068	Male	67	White	Stage II	M0	N0	T2	40		Upper		NO	YES	YES		3.9549	Low
272	TCGA-97-8175	0	1.509589041	Female	55	White	Stage I	M0	N0	T2	0	Tumor free	Upper	Peripheral	NO	YES	YES	CR+PR	16.4243	Low
273	TCGA-55-6971	0	3.835616438	Female	59	White	Stage I	MX	N0	T2	60	Tumor free	Other			NO	NO		8.4723	Low
274	TCGA-05-4405	0	1.671232877	Female	74	Not reported	Stage I	M0	N0	T2	65	Tumor free	Other						65.1943	High
275	TCGA-55-7573	0	1.334246575	Female	72	White	Stage I	MX	N0	T1	0	Tumor free	Upper	Central		NO	NO		33.1897	Low
276	TCGA-MP-A4TJ	1	0.928767123	Female	62	Not reported	Stage I	M0	N0	T1	0		Upper	Central		NO	NO	CR+PR	19.4068	Low
277	TCGA-49-4510	1	2.454794521	Female	51	Other	Stage II	M0	N1	T2	55.5	With tumor	Upper						59.527	High
278	TCGA-64-1678	0	3.257534247	Female	70	White	'--	M0	N0	T2	20	Tumor free	Other						17.4217	Low
279	TCGA-62-8397	0	3.531506849	Female	70	White	Stage II	M0	N0	T3	0	Tumor free	Other	Peripheral		NO	NO	CR+PR	7.8423	Low
280	TCGA-62-A46V	0	6.024657534	Female	78	White	Stage I	M0	N0	T2	0	Tumor free	Other	Peripheral		NO	NO	CR+PR	29.7045	Low
281	TCGA-91-6849	0	0.095890411	Female	75	Other	Stage III	MX	N2	T2	30		Upper			YES			28.6068	Low
282	TCGA-50-5044	1	1.709589041	Female	72	White	Stage III	M0	N1	T4	0	With tumor	Other						10.9109	Low
283	TCGA-64-1676	0	4.734246575	Male	58	White	Stage I	M0	N0	T1	60	Tumor free	Other	Central					9.1736	Low
284	TCGA-55-8510	0	1.476712329	Female	55	White	Stage I	MX	N0	T2	0	Tumor free	Other					CR+PR	65.7705	High
285	TCGA-44-A47B	0	0.78630137	Male	79	White	Stage I	M0	N0	T2	4.5	Tumor free	Upper			NO	NO	CR+PR	42.7657	Low
286	TCGA-99-7458	0	2.046575342	Female	74	White	Stage III	M0	N0	T4	52	Tumor free	Other		YES	YES	YES		39.2066	Low
287	TCGA-49-AAQV	1	1.854794521	Female	63	Other	Stage II	MX	N1	T1	0	Tumor free	Other			YES	YES	CR+PR	40.2824	Low
288	TCGA-99-8028	0	3.063013699	Female	50	Other	Stage I	M0	N0	T1	30	Tumor free	Upper		YES	YES	YES		19.207	Low
289	TCGA-97-7937	0	1.545205479	Male	65	White	Stage I	MX	N0	T2	35		Upper		NO	YES	YES		101.1003	High
290	TCGA-MP-A4TA	1	2.602739726	Female	75	White	Stage I	M0	N0	T1	55	With tumor	Upper	Peripheral		NO	NO	CR+PR	98.4462	High
291	TCGA-78-7220	1	2.210958904	Female	53	White	Stage III	M0	N2	T2	35	With tumor	Upper	Peripheral		NO	NO		128.1355	High
292	TCGA-78-7167	1	7.345205479	Male	77	White	Stage IV	M1	N0	T2	64	With tumor		Peripheral		NO	NO		16.894	Low
293	TCGA-55-5899	0	2.547945205	Male	58	White	'--	M0	N1	T1	0		Upper						16.6403	Low
294	TCGA-55-7570	0	2.257534247	Male	60	Other	Stage I	MX	N0	T1	0	Tumor free	Upper						31.1078	Low
295	TCGA-49-AARQ	0	18.44383562	Female	41	Other	Stage I	MX	N0	T2	60	Tumor free	Upper					CR+PR	6.0498	Low
296	TCGA-44-3398	0	3.18630137	Female	77	White	Stage I	M0	N0	T1	60	Tumor free	Other						23.1827	Low
297	TCGA-L9-A50W	1	1.210958904	Male	75	Other	Stage II	MX	N1	T1	19	Tumor free	Other			YES	YES	CR+PR	12.4656	Low
298	TCGA-64-5781	0	4.271232877	Female	55	White	Stage I	M0	N0	T2	25	Tumor free	Upper	Central					430.4325	High
299	TCGA-86-8278	0	2.58630137	Female	63	White	Stage II	M0	N1	T2	0	Tumor free	Other	Peripheral				CR+PR	56.354	High
300	TCGA-55-8614	0	1.468493151	Male	76	White	Stage I	MX	N0	T2	40	Tumor free	Upper					CR+PR	17.0203	Low
301	TCGA-44-2656	0	3.915068493	Male	59	White	Stage I	M0	N0	T2	23	Tumor free	Upper						46.77426667	Low
302	TCGA-62-8402	1	4.104109589	Female	73	White	Stage III	M0	N2	T2	0	With tumor	Upper	Peripheral		YES	NO	CR+PR	20.8397	Low
303	TCGA-78-7633	1	4.18630137	Male	67	White	Stage I	M0	N0	T2	94		Upper			NO	NO		7.5489	Low
304	TCGA-35-4122	0	0.616438356	Male	69	White	Stage I	M0	N0	T1	45	Tumor free	Upper	Peripheral		NO	NO		59.7593	High
305	TCGA-05-4422	0	1	Male	68	Not reported	Stage I	M0	N0	T2	147		Other						9.8476	Low
306	TCGA-78-7535	1	2.6	Male	45	White	Stage I	M0	N0	T2	35	With tumor	Upper			NO	NO		24.4591	Low
307	TCGA-55-A494	0	1.317808219	Female	61	White	Stage I	MX	N0	T2	7	Tumor free	Other	Peripheral	YES	YES	YES		61.1863	High
308	TCGA-MP-A4T7	1	0.457534247	Female	75	Not reported	Stage IV	M1	N0	T2	50		Other			NO	NO		91.3771	High
309	TCGA-73-4675	1	2.526027397	Male	59	White	Stage III	M0	N1	T3	41	Tumor free	Other	Peripheral		NO	NO		3.8512	Low
310	TCGA-55-6642	0	6.709589041	Male	63	White	Stage I	MX	N0	T2	0	Tumor free	Other						23.6312	Low
311	TCGA-05-4433	0	2	Male	82	Not reported	Stage I	M0	N0	T2	1	Tumor free	Other						24.6093	Low
312	TCGA-73-4658	1	4.383561644	Female	80	White	Stage I	M0	N0	T2	25	Tumor free	Other	Central		NO			51.5997	High
313	TCGA-55-8097	0	1.304109589	Female	60	White	Stage I	MX	N0	T1	35	Tumor free	Upper			NO	NO	CR+PR	26.7475	Low
314	TCGA-L9-A444	0	0.84109589	Female	60	White	Stage I	MX	N0	T1	10		Upper	Central		NO	NO	CR+PR	50.0961	Low
315	TCGA-97-7941	0	1.326027397	Female	72	White	Stage I	MX	N0	T1	22.5	Tumor free	Upper		YES	YES	NO		12.8529	Low
316	TCGA-44-7669	1	1.57260274	Male	59	Other	Stage II	MX	N1	T1	20	With tumor	Upper						27.3395	Low
317	TCGA-71-6725	0	0.701369863	Female	48	Other	Stage I	M0	N0	T2	0	Tumor free	Upper						78.5792	High
318	TCGA-55-8301	0	1.463013699	Male	58	White	Stage I	MX	N0	T2	100	Tumor free	Other					CR+PR	32.7012	Low
319	TCGA-73-4666	0	2.191780822	Female	52	White	Stage IV	M1	N0	T1	10	Tumor free	Upper	Central		NO	NO		88.7749	High
320	TCGA-49-6761	0	0.969863014	Female	68	White	Stage III	MX	N2	T1	50	Tumor free	Upper						55.1885	High
321	TCGA-05-4390	0	3.084931507	Female	58	Not reported	Stage I	M0	N0	T2	15	Tumor free	Upper						54.3071	High
322	TCGA-55-8090	1	1.638356164	Male	80	White	Stage I	M0	N0	T1	0	With tumor	Other					CR+PR	22.5168	Low
323	TCGA-49-4514	0	4.657534247	Female	79	White	Stage I	M0	N0	T1	65	Tumor free	Upper						12.9402	Low
324	TCGA-78-7158	1	0.490410959	Female	59	White	Stage III	M0	N2	T4	14	With tumor	Other	Peripheral		NO	NO		12.748	Low
325	TCGA-49-4507	1	0.734246575	Female	73	White	Stage III	M0	N1	T3	78	With tumor							96.735	High
326	TCGA-55-6978	1	0.482191781	Male	81	White	Stage II	MX	N0	T2	0	With tumor	Other			NO	NO		171.0513	High
327	TCGA-44-2668	1	2.084931507	Male	51	White	Stage I	M0	N0	T2	60	Tumor free	Upper						43.25036667	Low
328	TCGA-86-7714	1	1.712328767	Female	61	Other	Stage III	M0	N2	T1	43	With tumor	Other	Peripheral		NO			25.6002	Low
329	TCGA-91-8499	0	0.098630137	Female	76	White	Stage I	MX	N0	T1	90		Other			YES			20.2283	Low
330	TCGA-86-7953	0	2.731506849	Female	69	White	Stage I	M0	N0	T1	0	Tumor free	Upper	Peripheral		NO			95.4726	High
331	TCGA-55-6983	0	7.734246575	Male	81	White	Stage II	M0	N1	T2	60	Tumor free	Other			NO	NO		23.9626	Low
332	TCGA-L9-A7SV	0	1.547945205	Male	69	Other	Stage II	M0	N1	T2	93	Tumor free	Other			NO	NO	CR+PR	160.8259	High
333	TCGA-55-8620	1	1.02739726	Male	60	White	Stage IV	M1	N1	T1	154	With tumor	Upper	Central		NO	NO	SD+PD	1.6304	Low
334	TCGA-69-8255	0	0.353424658	Male	71	White	Stage I	M0	N0	T1	40		Upper			YES	NO		2.0454	Low
335	TCGA-62-A46Y	1	1.134246575	Female	70	White	Stage III	M0	N2	T2	0	With tumor	Other	Peripheral		NO	NO	CR+PR	13.6049	Low
336	TCGA-97-A4M1	0	1.646575342	Female	52	White	Stage I	M0	N0	T1	3		Upper			NO	NO	CR+PR	22.795	Low
337	TCGA-78-7160	1	1.909589041	Male	61	White	Stage IV	M1	N2	T4	43.8		Other	Central		NO	NO		61.5314	High
338	TCGA-NJ-A4YF	0	5.920547945	Female	50	Other	Stage I	M0	N0	T1	30		Upper			NO	NO		67.2101	High
339	TCGA-44-6776	0	7.167123288	Female	60	White	Stage I	MX	N0	T1	45	Tumor free	Upper						23.4737	Low
340	TCGA-78-7163	0	19.85753425	Male	60	White	Stage I	M0	N0	T2	41	Tumor free	Other	Peripheral		NO	NO		52.7867	High
341	TCGA-62-A46R	1	4.726027397	Female	54	White	Stage I	M0	N0	T2	25	Tumor free	Other	Central		NO	NO	CR+PR	53.3689	High
342	TCGA-55-6979	1	0.649315068	Female	59	White	Stage II	M0	N1	T2	0	With tumor	Upper			NO	NO		39.2918	Low
343	TCGA-86-8671	0	2.298630137	Female	72	White	Stage II	M0	N1	T2	0	With tumor	Upper	Peripheral				CR+PR	9.9018	Low
344	TCGA-62-8395	0	3.331506849	Female	80	White	Stage II	M0	N0	T3	0	With tumor	Upper	Central		YES	NO	CR+PR	48.5913	Low
345	TCGA-64-1681	1	3.197260274	Female	61	White	Stage I	M0	N0	T1	0		Upper		NO	YES			36.0841	Low
346	TCGA-97-A4M7	0	1.723287671	Male	74	White	Stage I	M0	N0	T1	40	Tumor free	Other		NO	YES	NO	CR+PR	48.5438	Low
347	TCGA-49-4494	1	2.961643836	Male	77	White	Stage III	M0	N2	T3	50	With tumor	Upper						24.227	Low
348	TCGA-55-8085	0	2.476712329	Male	64	White	Stage I	M0	N0	T1	0	Tumor free	Other					CR+PR	22.5011	Low
349	TCGA-50-5946	0	4.430136986	Male	62	White	Stage I	MX	N0	T1	0	With tumor	Upper						66.62395	High
350	TCGA-44-6779	1	1.369863014	Female	50	White	Stage II	MX	N1	T2	15	With tumor							103.7443	High
351	TCGA-97-8172	0	1.493150685	Female	75	White	Stage I	M0	N0	T2	20	Tumor free	Upper		YES	YES	NO	CR+PR	15.3149	Low
352	TCGA-50-5055	1	5.01369863	Female	79	White	Stage II	M0	N1	T1	0	With tumor	Other		NO	YES			26.7285	Low
353	TCGA-38-4628	1	4.087671233	Female	65	White	Stage II	M0	N1	T2	0	With tumor	Upper	Central		NO	NO		84.7529	High
354	TCGA-86-A4P8	0	2.205479452	Female	59	White	Stage III	MX	N2	T1	0		Other			YES	YES	CR+PR	3.4798	Low
355	TCGA-91-8496	0	1.383561644	Female	63	White	Stage I	MX	NX	T2	0		Other			NO	NO		12.6062	Low
356	TCGA-55-7281	0	2.389041096	Female	70	White	Stage I	M0	N0	T1	20	Tumor free	Other						86.9978	High
357	TCGA-05-4424	0	2.501369863	Male	70	Not reported	Stage II	M0	N0	T3	50	With tumor	Upper						62.7811	High
358	TCGA-55-7283	0	1.668493151	Female	76	White	Stage III	MX	N2	T3	5	With tumor	Upper	Central		NO	NO		47.136	Low
359	TCGA-67-3772	0	1.569863014	Female	82	White	Stage I	M0	N0	T2	0	Tumor free	Upper			NO	NO		28.9887	Low
360	TCGA-78-7537	1	4.443835616	Male	72	Not reported	Stage I	M0	N0	T2	20		Upper			NO	NO		1.5627	Low
361	TCGA-49-AARE	1	3.367123288	Female	51	Other	Stage I	MX	N0	T1	15	With tumor	Upper					CR+PR	61.9258	High
362	TCGA-05-4403	0	1.583561644	Male	76	Not reported	Stage I	M0	N0	T2	0		Upper						32.043	Low
363	TCGA-75-7025	0	9.054794521	Male	'--	Not reported	Stage I	M0	N0	T2	0	Tumor free	Other	Peripheral					19.9229	Low
364	TCGA-55-8091	0	1.643835616	Male	74	White	Stage I	MX	N0	T2	0	Tumor free	Other			NO	NO	CR+PR	19.485	Low
365	TCGA-05-4415	1	0.249315068	Male	57	Not reported	Stage III	M0	N2	T4	29	With tumor	Other						31.9187	Low
366	TCGA-75-5147	0	3.652054795	Female	'--	Not reported	Stage I	M0	N0	T2	0	Tumor free	Upper	Peripheral		NO	NO		46.6538	Low
367	TCGA-78-7154	1	1.624657534	Male	72	White	Stage III	M0	N2	T3	112.5		Upper	Peripheral		NO	NO		44.5384	Low
368	TCGA-44-4112	1	2.21369863	Female	60	White	Stage I	M0	N0	T2	30		Upper						60.66135	High
369	TCGA-95-A4VK	0	1.783561644	Female	74	White	Stage III	M0	N2	T2	45	Tumor free	Upper			YES	NO	SD+PD	58.0402	High
370	TCGA-05-4425	0	1.832876712	Female	70	Not reported	Stage IV	M1	N0	T2	28		Other						53.7694	High
371	TCGA-53-7626	1	2.545205479	Female	76	White	Stage II	M0	N1	T1	35	With tumor	Upper	Peripheral		NO	NO		40.8254	Low
372	TCGA-50-8457	0	3.082191781	Female	63	Other	Stage I	M0	N0	T1	30	Tumor free	Upper		YES	YES	YES	CR+PR	17.5411	Low
373	TCGA-91-6840	0	1.019178082	Female	59	White	Stage I	M0	N0	T1	50	Tumor free	Upper						63.4905	High
374	TCGA-49-4490	1	1.054794521	Female	45	White	Stage III	M0	N2	T3	5		Upper						82.5106	High
375	TCGA-35-4123	0	0.498630137	Male	38	White	Stage I	M0	N0	T1	20	Tumor free	Upper	Peripheral		NO	NO		45.5131	Low
376	TCGA-38-4627	1	3.142465753	Female	64	White	Stage II	M0	N1	T1	0		Upper	Central					68.6726	High
377	TCGA-44-8117	0	1.054794521	Female	54	White	Stage I	M0	N0	T2	54	Tumor free	Upper					CR+PR	159.4341	High
378	TCGA-62-A46O	1	3.983561644	Female	65	White	Stage I	M0	N0	T2	48	With tumor	Other	Central		NO	NO	CR+PR	135.249	High
379	TCGA-05-4397	1	2.002739726	Male	65	Not reported	Stage II	M0	N1	T2	45		Other						15.8908	Low
380	TCGA-05-4434	1	1.252054795	Female	67	Not reported	Stage IV	M1	N1	T4	15		Other						64.4277	High
381	TCGA-44-3918	0	2.838356164	Female	60	White	Stage I	M0	N0	T1	20	Tumor free	Upper						26.07536667	Low
382	TCGA-95-8494	0	0.230136986	Male	67	White	Stage II	M0	N1	T2	0		Other			NO	NO		60.0625	High
383	TCGA-55-7728	0	1.928767123	Female	64	White	Stage I	MX	N0	T2	30	Tumor free	Upper			NO	NO		45.209	Low
384	TCGA-67-6215	0	0.476712329	Female	52	White	Stage I	M0	N0	T2	0	Tumor free	Other	Central		NO	NO		9.2089	Low
385	TCGA-93-A4JQ	0	1.44109589	Male	49	White	Stage I	MX	N0	T1	0	Tumor free	Upper			NO	NO	CR+PR	41.8106	Low
386	TCGA-86-6562	1	1.030136986	Male	52	White	Stage II	M0	N1	T2	0	Tumor free	Upper	Central					101.381	High
387	TCGA-55-7815	0	2.117808219	Male	76	Not reported	Stage I	MX	N0	T2	0	Tumor free	Other						11.1658	Low
388	TCGA-97-A4M0	0	1.78630137	Female	60	White	Stage I	M0	N0	T2	34		Upper		YES	NO	NO	CR+PR	43.6661	Low
389	TCGA-55-8204	0	1.410958904	Female	87	White	Stage I	MX	N0	T2	0	Tumor free	Upper						19.5049	Low
390	TCGA-MN-A4N1	0	2.265753425	Male	60	Other	Stage II	M0	N1	T2	0		Upper			YES	YES	CR+PR	109.9623	High
391	TCGA-50-5942	0	5.060273973	Female	67	White	Stage I	M0	N0	T1	30		Upper						7.1718	Low
392	TCGA-62-A46S	1	4.528767123	Male	73	White	Stage I	M0	N0	T2	40	With tumor	Upper	Peripheral		NO	NO	CR+PR	13.4071	Low
393	TCGA-55-8619	0	1.139726027	Female	72	White	Stage II	MX	N0	T3	0	Tumor free	Other					CR+PR	16.4737	Low
394	TCGA-69-7761	0	0.509589041	Male	84	White	Stage I	MX	N0	T2	20	Tumor free	Other	Peripheral		YES			21.7726	Low
395	TCGA-05-5715	0	0.169863014	Female	69	Not reported	Stage I	M0	N0	T2	0	Tumor free	Upper						37.1895	Low
396	TCGA-50-6593	1	0.920547945	Female	49	White	Stage III	M0	N2	T1	0	With tumor	Upper		NO	YES	YES		76.5144	High
397	TCGA-55-8208	0	1.846575342	Female	73	White	Stage I	M0	N0	T1	50	Tumor free	Upper	Peripheral				CR+PR	22.5396	Low
398	TCGA-78-8660	1	0.879452055	Male	69	Not reported	Stage II	M0	N1	T2	11	With tumor	Other	Peripheral		NO	NO		36.6598	Low
399	TCGA-44-2666	1	0.265753425	Male	43	White	Stage I	M0	N0	T2	30	With tumor	Upper						19.56226667	Low
400	TCGA-J2-A4AG	0	2.706849315	Female	66	White	Stage I	MX	N0	T1	25	Tumor free	Upper			NO	NO	CR+PR	50.5183	Low
401	TCGA-50-5933	1	6.556164384	Male	72	White	Stage III	M0	N2	T4	0	Tumor free	Other	Central					136.9924	High
402	TCGA-97-A4LX	0	1.682191781	Male	81	White	Stage I	M0	N0	T2	120		Other		YES	NO	NO	CR+PR	59.031	High
403	TCGA-78-7156	1	2.673972603	Male	62	White	Stage IV	M1	N1	T4	84			Peripheral		NO	NO		13.2866	Low
404	TCGA-86-8669	0	2.569863014	Male	64	White	Stage I	M0	N0	T1	47	Tumor free	Upper	Peripheral					6.872	Low
405	TCGA-78-7539	0	2.167123288	Female	75	White	Stage II	M0	N0	T2	2.2		Upper			NO	NO		35.5207	Low
406	TCGA-MP-A4T8	1	0.44109589	Male	68	Not reported	Stage III	M0	N2	T2	25		Upper			NO	NO		100.094	High
407	TCGA-NJ-A55R	0	1.652054795	Male	67	White	Stage I	MX	N0	T1	5	Tumor free	Upper			NO	NO	SD+PD	5.7875	Low
408	TCGA-55-6985	0	3.378082192	Female	58	White	Stage I	MX	N0	T2	50	Tumor free	Upper			NO	NO		52.7846	High
409	TCGA-55-6970	1	1.271232877	Female	67	White	Stage III	MX	N2	T2	0	With tumor	Upper			NO	NO		56.4504	High
410	TCGA-62-A470	1	3.271232877	Male	84	White	Stage I	M0	N0	T2	30	With tumor	Upper	Central		NO	NO	CR+PR	3.5137	Low
411	TCGA-55-6543	0	1.191780822	Female	60	White	Stage I	MX	N0	T1	60	Tumor free	Upper	Peripheral					57.5167	High
412	TCGA-50-7109	1	0.843835616	Male	60	White	Stage I	M0	N0	T1	120		Other						33.0965	Low
413	TCGA-05-4432	0	2.084931507	Male	66	Not reported	Stage II	M0	N1	T2	58	Tumor free	Upper						28.4953	Low
414	TCGA-93-7348	0	1.454794521	Female	75	White	Stage I	MX	N0	T1	42	Tumor free	Upper	Central		NO	NO		16.8615	Low
415	TCGA-64-1679	0	6.816438356	Female	58	White	Stage III	M0	N2	T1	40	Tumor free	Upper						189.1252	High
416	TCGA-55-6968	1	3.542465753	Male	61	White	Stage IV	M1	N0	T1	0	With tumor	Other						31.451	Low
417	TCGA-44-7671	0	2.435616438	Male	64	Other	Stage I	M0	N0	T2	0	Tumor free							28.1897	Low
418	TCGA-99-8025	0	2.904109589	Female	72	Other	Stage III	M0	N2	T3	20	Tumor free	Upper	Central	NO	YES	YES		52.4214	High
419	TCGA-38-6178	0	1.22739726	Female	70	White	Stage III	'--	N2	T2	0	With tumor	Upper	Central	NO	YES	NO		74.5146	High
420	TCGA-44-A479	0	1.331506849	Female	73	Other	Stage I	MX	N0	T2	40	Tumor free	Upper			YES	NO	CR+PR	28.342	Low
421	TCGA-67-3770	0	1.671232877	Female	70	White	Stage I	M0	N0	T1	0	Tumor free	Upper	Central		NO	NO		43.7081	Low
422	TCGA-MP-A4TF	1	0.920547945	Female	58	White	Stage II	M0	N0	T2	40	With tumor	Upper	Peripheral		NO	NO	CR+PR	49.1708	Low
423	TCGA-78-7161	1	0.797260274	Female	69	White	Stage II	M0	N0	T3	27.8	With tumor	Upper	Peripheral		YES	NO		45.4957	Low
424	TCGA-50-5936	1	0.704109589	Male	58	White	Stage III	M0	N2	T2	0		Other		YES	YES			87.9846	High
425	TCGA-69-8254	0	1.120547945	Male	85	White	'--	'--	'--	T2	40	Tumor free	Other			YES	NO	CR+PR	11.0004	Low
426	TCGA-86-8075	1	1.901369863	Female	66	White	Stage I	M0	N0	T2	0	Tumor free	Upper	Peripheral		NO	NO		116.9836	High
427	TCGA-4B-A93V	1	0.821917808	Female	52	Other	Stage I	M0	N0	T1	30	With tumor	Other	Peripheral				SD+PD	8.7768	Low
428	TCGA-86-8668	0	1.15890411	Female	61	White	Stage I	M0	N0	T1	0	Tumor free	Other	Peripheral				CR+PR	13.4415	Low
429	TCGA-69-7760	0	0.553424658	Male	73	White	Stage II	M0	N0	T3	0		Other	Peripheral		YES	NO		99.0887	High
430	TCGA-44-6148	0	1.928767123	Male	60	White	Stage I	M0	N0	T1	60	Tumor free	Other		NO				9.2786	Low
431	TCGA-64-1677	1	1.720547945	Female	77	White	Stage III	M0	N2	T2	50		Other						17.4257	Low
432	TCGA-50-5941	0	4.038356164	Female	55	White	Stage III	M0	N2	T2	25		Upper						61.6811	High
433	TCGA-05-5420	0	1.252054795	Male	67	Not reported	Stage III	M0	N2	T2	40	Tumor free	Upper						2.5592	Low
434	TCGA-44-2657	0	3.701369863	Female	74	White	Stage I	M0	NX	T2	25	Tumor free	Upper						28.0937	Low
435	TCGA-MP-A4SY	1	4.112328767	Male	61	White	Stage II	M0	N1	T2	40	Tumor free	Other	Central		NO	NO	CR+PR	144.2949	High
436	TCGA-69-7978	0	0.367123288	Male	59	White	Stage II	MX	N1	T2	80	With tumor	Upper	Peripheral		YES			50.5276	Low
437	TCGA-55-8621	0	1.410958904	Female	75	White	Stage I	MX	N0	T1	30	Tumor free	Other					CR+PR	27.0424	Low
438	TCGA-86-A456	0	2.454794521	Female	78	Other	Stage I	M0	N0	T1	0	Tumor free	Upper	Peripheral					37.9089	Low
439	TCGA-55-8505	0	1.205479452	Male	62	White	Stage III	MX	N2	T1	0	Tumor free	Other					CR+PR	99.2172	High
440	TCGA-MP-A5C7	0	6.15890411	Female	76	White	Stage I	M0	N0	T2	15	Tumor free	Upper	Central		NO	NO	CR+PR	16.2036	Low
441	TCGA-64-5778	0	3.575342466	Male	60	White	Stage I	M0	N0	T2	68	Tumor free	Upper	Central					17.884	Low
442	TCGA-55-7726	0	1.78630137	Female	72	White	Stage I	MX	N0	T1	30	Tumor free	Other						148.4745	High
443	TCGA-MP-A4TK	1	1.594520548	Female	56	Not reported	Stage II	MX	N1	T2	28	With tumor	Other			NO	NO	CR+PR	64.4057	High
444	TCGA-L9-A8F4	0	1.304109589	Female	64	Other	Stage I	MX	N0	T2	14	Tumor free	Upper			NO	NO		106.3171	High
445	TCGA-49-AAR2	0	6.093150685	Male	64	Other	Stage I	MX	N0	T2	0	Tumor free	Other					CR+PR	4.9928	Low
446	TCGA-44-A4SS	0	1.136986301	Male	73	White	Stage I	M0	N0	T1	90	Tumor free	Upper					CR+PR	49.0124	Low
447	TCGA-91-6828	0	0.884931507	Male	70	White	Stage I	M0	N0	T1	0		Other						19.4686	Low
448	TCGA-05-4250	1	0.331506849	Female	79	Not reported	Stage III	M0	N1	T3	47		Other						141.8807	High
449	TCGA-99-8033	1	1.797260274	Female	74	White	Stage IV	M1	NX	TX	0	With tumor	Upper	Peripheral	NO	YES	NO		75.3347	High
450	TCGA-55-8205	0	1.64109589	Female	76	White	Stage II	M0	N0	T2	30	Tumor free	Other	Central	NO	YES	NO		73.7049	High
451	TCGA-44-2665	0	3.564383562	Female	55	White	Stage II	M0	N1	T2	0	Tumor free	Upper						18.8274	Low
452	TCGA-78-7155	1	3.208219178	Male	68	White	Stage I	M0	N0	T2	48		Upper	Peripheral		NO	NO		0.8005	Low
453	TCGA-91-6847	0	2.306849315	Female	62	White	Stage I	MX	N0	T2	0		Other						38.7483	Low
454	TCGA-64-5774	0	7.331506849	Male	60	White	Stage I	M0	N0	T2	45	Tumor free		Central					36.0337	Low
455	TCGA-49-AARN	1	3.109589041	Female	56	Other	Stage I	MX	N0	T1	0		Other					CR+PR	40.2216	Low
456	TCGA-50-5049	0	8.476712329	Male	70	White	Stage I	M0	N0	T2	0	Tumor free	Upper		NO	YES			21.5739	Low
457	TCGA-55-8616	0	0.131506849	Female	58	White	Stage I	M0	N0	T2	0	Tumor free	Upper						112.3821	High
458	TCGA-MP-A4TC	1	0.202739726	Male	77	White	Stage III	M0	N2	T1	125	Tumor free	Other			NO	NO	CR+PR	46.8235	Low
459	TCGA-78-7146	1	0.473972603	Female	71	White	Stage III	M0	N2	T2	6		Other	Peripheral		NO	NO		281.2279	High
460	TCGA-05-4384	0	1.167123288	Male	66	Not reported	Stage III	M0	N2	T2	20		Other						40.5629	Low
461	TCGA-55-8203	0	1.498630137	Female	69	White	Stage I	M0	N0	T1	50	Tumor free	Other			NO	NO	CR+PR	13.9495	Low
462	TCGA-50-6591	1	0.326027397	Female	63	White	Stage IV	M1	N0	T2	0	With tumor	Other						9.8741	Low
463	TCGA-44-7670	0	2.416438356	Female	47	White	Stage II	M0	N1	T1	30	Tumor free	Upper						44.4202	Low
464	TCGA-05-5425	0	2.416438356	Male	68	Not reported	Stage II	M0	N1	T2	40	Tumor free	Upper						57.6557	High
465	TCGA-49-AARR	0	13.67671233	Male	68	Other	Stage I	MX	N0	T1	0	Tumor free	Upper					CR+PR	24.7636	Low
466	TCGA-49-6745	0	1.430136986	Male	82	White	Stage III	M0	N2	T2	20	Tumor free	Upper		NO	YES			110.647	High
467	TCGA-86-7711	1	2.865753425	Male	70	White	Stage II	M0	N1	T2	50	Tumor free	Other	Peripheral					65.2186	High
468	TCGA-97-8552	0	1.715068493	Female	55	White	Stage I	MX	N0	T1	0	Tumor free	Other		NO	YES	NO	CR+PR	28.3393	Low
469	TCGA-50-8459	0	3.065753425	Male	68	White	Stage II	M0	N0	T3	10	With tumor	Other		YES	YES		SD+PD	20.0222	Low
470	TCGA-93-A4JN	0	1.967123288	Male	71	White	Stage IV	M1	N0	T2	40	With tumor	Upper		NO	YES	YES	SD+PD	62.6191	High
471	TCGA-95-A4VP	0	1.657534247	Female	66	White	Stage III	M0	N2	T2	20	Tumor free	Other			NO	NO	SD+PD	10.63	Low
472	TCGA-86-A4P7	0	1.136986301	Female	63	White	Stage I	M0	N0	T2	0	Tumor free	Other	Peripheral		NO	NO	CR+PR	15.7773	Low
473	TCGA-50-5045	1	5.956164384	Female	57	Other	'--	M0	N1	T2	0	With tumor	Other						28.6456	Low
474	TCGA-69-8453	0	2.22739726	Male	77	White	Stage II	MX	N0	T3	12	With tumor	Other	Peripheral					39.9865	Low
475	TCGA-05-4396	1	0.830136986	Male	76	Not reported	Stage III	M0	N1	T4	19		Other						26.786	Low
476	TCGA-55-7725	0	1.210958904	Female	68	White	Stage I	MX	N0	T1	16	Tumor free	Other	Central		NO	NO		7.345	Low
477	TCGA-55-6975	1	0.323287671	Male	61	White	Stage II	M0	N1	T2	0	With tumor	Other			NO	NO		147.5412	High
478	TCGA-78-7150	1	1.824657534	Male	59	White	Stage II	M0	N1	T2	37	With tumor	Other	Central		NO	NO		207.8899	High
479	TCGA-49-4512	1	2.479452055	Female	69	White	Stage III	MX	N2	T2	0	With tumor	Other						34.3905	Low
480	TCGA-55-8206	0	2.432876712	Male	56	White	Stage I	M0	N0	T1	0	Tumor free	Upper					CR+PR	42.1304	Low
481	TCGA-05-4417	0	1.246575342	Female	51	Not reported	Stage I	M0	N0	T2	56	Tumor free	Upper						29.2765	Low
482	TCGA-55-A491	0	1.715068493	Female	81	White	Stage I	MX	N0	T1	45	Tumor free	Other			NO	NO		56.5304	High
483	TCGA-49-6743	0	4.44109589	Female	81	White	Stage III	MX	N2	T1	50	Tumor free	Upper						58.9372	High
484	TCGA-05-4389	0	3.750684932	Male	70	Not reported	Stage I	M0	N0	T1	43	Tumor free	Upper						44.4021	Low
485	TCGA-86-7701	0	2.594520548	Male	66	White	Stage IV	M1	N0	T2	0	Tumor free	Upper	Peripheral					27.5248	Low
486	TCGA-55-8513	0	2.167123288	Female	77	White	Stage II	MX	N0	T3	0	Tumor free	Other			YES	YES	CR+PR	12.7019	Low
487	TCGA-55-1592	1	1.920547945	Male	65	White	Stage I	M0	N0	T2	0	With tumor	Upper						40.6541	Low
488	TCGA-95-7948	0	1.304109589	Female	42	White	Stage I	M0	N0	T2	0.15	Tumor free	Other						44.0075	Low
489	TCGA-44-7660	0	1.621917808	Male	72	White	Stage I	MX	N0	T2	124	Tumor free	Upper						40.1652	Low
490	TCGA-69-7979	0	1.117808219	Female	71	White	Stage I	MX	N0	T2	28		Upper			NO	NO		95.7317	High
491	TCGA-L9-A743	0	1.819178082	Male	56	Other	Stage II	M0	N1	T2	40.5	Tumor free	Upper	Central		NO	NO	CR+PR	39.5771	Low
492	TCGA-64-5815	0	2.37260274	Male	74	White	Stage II	M0	N1	T2	30	Tumor free	Upper	Central		YES			53.0446	High
493	TCGA-55-7574	1	2.726027397	Female	64	White	Stage I	M0	N0	T2	2	With tumor	Upper						25.5636	Low
